# Supplementary material for: Factors affecting the length of hospital stay after laparoscopic appendectomy: A single center study
Source: PLoS One. 2020 Dec 9;15(12):e0243575. doi: 10.1371/journal.pone.0243575 (PMC7725291; doi:10.1371/journal.pone.0243575)
Supplement: S1 File — (XLS) [file pone.0243575.s001.xls]

## Sheet: Sheet1
age	time from onset to diagnosis （h）	shif pain	Periumbilical pain	ight lower quadrant pain	nausea	vomit	diarrhea	comorbidity	appendicitis history	peritonitis	T ℃	WBC before operation	CRP before operation	N% before operation	L% before operation	appendicolith	appendix diameter mm	acites before operation	pathology	time from diagnosis to operation h	convert to open	ascites or adhension in operation	operation time（min）	blood loss ml	stump closure	WBC post operation	CRP post operation	N% post operation	L% post operation	antibiotics	hospital stay day	complications
24	12	N	Y	N	N	N	N	heart diease	N	Y	37.8	14.41	1	87.2	9.4	N	11	Y	simple	4.5	N	Y	62	10	ligation	8.25	132	72.1	17	cefa+metro	2	N
19	12	Y	N	N	Y	Y	N	N	N	Y	36.5	13.9	6	86	9.9	N	10	N	suppurative	18	N	Y	82	10	ligation	6.49	29	56.4	33	cefa+metro	3	N
37	24	N	N	Y	N	N	N	N	N	N	37.6	14.66	15	90.7	5.6	N	9	N	suppurative	20.5	N	N	58	10	Hem-o-lok	4.71	16	56	30.1	cefa+metro	3	N
24	10	Y	N	N	Y	N	N	N	N	Y	37.4	20.31	1	90.5	4.3	N	11	N	suppurative	9	N	N	43	5	Hem-o-lok	6.95	24	52.9	31.7	cefa+metro	3	N
54	48	Y	N	N	N	N	N	N	N	Y	38.5	15.55	52	88.9	7.6	N	18	N	suppurative	9.5	N	Y	77	10	Hem-o-lok	8.87	109	77.4	13.3	cefa+metro	6	N
21	26	Y	N	N	Y	Y	N	N	N	Y	37.6	23.87	256	94.2	3	N	15	N	gangrene	9.5	N	Y	75	10	Hem-o-lok	7.25	184	83.1	6.5	cefa+metro	8	N
53	28	Y	N	N	N	N	N	N	N	Y	38.1	16.28	7	86.9	9	Y	17	N	gangrene	10	N	Y	71	10	ligation包埋	4.47	67	58	31.1	cefa+metro	6	N
34	17	Y	N	N	N	N	N	hypertension	N	Y	37.5	19.4	55	82.1	12.6	N	10	N	gangrene	3.5	Y	Y	47	10	ligation	7.82	35	61.5	28.5	cefa+metro	3	N
56	12	N	Y	N	Y	Y	N	hypertension	N	Y	36.7	14.74	7	93	5.1	N	10	N	suppurative	6.5	N	Y	63	10	Hem-o-lok	4.94	21	58.7	33	cefa+metro	3	N
23	17	Y	N	N	Y	Y	N	N	N	N	38	15.66	8	88.1	8.8	N	9	N	suppurative	10	N	Y	62	10	ligation	4.05	48	61.1	31.7	cefa+metro	3	N
16	48	Y	N	N	Y	Y	N	N	Y	Y	36.6	17.72	33	90.6	3.3	Y	12	N	perforated	18	N	Y	257	20	ligation包埋	6.04	93	73.3	16.4	eta	8	wound infection
75	48	Y	N	N	Y	Y	N	N	Y	Y	38.3	17.6	27	82.2	10	N	11	N	suppurative	8	N	Y	170	30	ligation包埋	13.11	194	81.9	9.5	eta	8	N
36	24	Y	N	N	Y	Y	N	hypertension	N	N	36.7	17.77	5	90.6	5.8	Y	11	N	suppurative	12.5	N	Y	85	10	ligation	4.71	92	74.6	17.2	cefa+metro	4	N
66	10	N	N	Y	Y	Y	N	hypertension	N	Y	36.6	14.04	3	94.6	4.2	N	9	N	suppurative	7.5	N	N	30	5	ligation	5.77	43	70.5	15.5	cefa+metro	3	N
30	48	Y	N	N	Y	Y	N	N	N	N	37.4	9.86	23	80.5	12.2	N	9	N	gangrene	15.5	Y	Y	64	5	ligation	2.85	38	53	34	cefa+metro	3	N
22	17	Y	N	N	Y	N	N	N	N	Y	38.7	17.5	151	78.5	15.4	Y	12	Y	gangrene	15.5	N	Y	57	5	ligation	4.82	48	39.2	51	cefa+metro	4	N
65	17	N	N	Y	N	N	N	hypertension	N	Y	37.5	12.11	12	71.1	23.4	N	9	N	suppurative	16	N	Y	60	5	ligation	7.61	29	44.8	40.5	cefa+metro	4	N
30	28	Y	N	N	N	N	N	N	N	N	37.3	16.24	4	78.8	14.3	N	13	N	gangrene	15	N	Y	58	10	ligation	7.32	54	69.1	21.2	cefa+metro	5	N
34	36	Y	N	N	N	N	N	N	N	N	37.2	15.62	7	89.5	5.6	N	12	N	suppurative	18	N	Y	90	10	Hem-o-lok	6.88	18	65.4	23	cefa+metro	5	N
26	7	N	N	Y	Y	Y	N	N	N	Y	36.6	10.39	1	70.7	23.2	N	16	N	simple	9.5	N	Y	64	10	ligation	5.92	5	54.8	34.3	eta	3	N
19	12	N	N	N	Y	Y	N	N	Y	Y	37.9	15.66	8	88.1	8.8	N	9	N	suppurative	3.5	N	Y	86	2	Hem-o-lok	7.65	46	60.9	29.3	cefa+metro	2	N
27	6	N	N	Y	N	N	N	N	Y	N	37.1	17.96	2	89.1	7.8	N	9	N	suppurative	6	N	N	44	5	ligation	6.32	12	54.2	35	cefa+metro	3	N
28	48	Y	N	N	Y	N	N	N	N	Y	36.9	9.51	2	81.2	15.1	N	10	N	simple	3.5	N	N	53	5	ligation	6.06	20	57	32.8	cefa+metro	3	N
35	24	Y	N	N	Y	Y	N	N	N	N	37.4	9.14	1	76.5	17	Y	11	Y	suppurative	34	N	Y	54	10	Hem-o-lok	5.42	26	64.4	24.4	cefa+metro	3	N
33	17	N	N	Y	N	N	Y	N	N	N	37.2	10.82	11	85.4	9.6	Y	11	N	suppurative	28	N	N	54	10	ligation	5.7	92	65.8	20.5	cefa+metro	3	N
27	28	Y	N	N	Y	Y	N	N	N	Y	37.7	20.1	34	86.7	7.1	N	9	N	suppurative	6.5	N	Y	56	10	ligation	20.17	147	84.8	8.8	cefa+metro	4	N
31	17	Y	N	N	Y	Y	N	N	N	Y	38.2	13.42	57	87.5	8.8	Y	10	N	gangrene	4	Y	Y	45	5	ligation	3.2	22	42.5	48.1	cefa+metro	3	N
24	17	N	N	Y	N	N	N	N	N	Y	37.8	16.28	37	79.7	15.1	N	10	Y	suppurative	10	N	N	47	5	ligation	5.12	20	52.6	37.5	cefa+metro	4	N
68	24	Y	N	N	N	N	N	hypertension	N	Y	38.3	14.01	53	93.2	4.4	N	9	N	perforated	4	N	Y	88	10	Hem-o-lok	12.3	151	89.1	7.2	cefa+metro	6	N
38	24	N	Y	N	Y	Y	N	N	N	N	36.6	11.47	3	87.7	8.9	Y	7	N	suppurative	20	N	N	45	2	Hem-o-lok	5.79	108	69.8	15.9	cefa+metro	4	N
49	36	Y	N	N	N	N	N	N	N	Y	38.1	14.75	192	90.2	6	Y	20	N	gangrene	4.5	Y	Y	72	10	ligation	5.24	126	70.3	19.8	cefa+metro	3	N
69	24	N	N	Y	Y	N	N	hypertension	N	Y	37.4	16.51	104	87	8.4	N	10	N	gangrene	7	Y	Y	55	5	Hem-o-lok	6.21	74	72.4	18.1	eta	3	N
38	17	N	Y	N	Y	Y	N	N	N	N	37.2	15.86	16	89.8	5	Y	11	N	suppurative	10.5	N	Y	55	5	ligation	6.86	49	60.5	28.7	cefa+metro	4	wound infection
39	6	N	N	Y	N	N	N	N	N	N	37.1	15.66	8	88.1	8.8	N	10	N	suppurative	10	N	N	51	10	ligation	6.13	10	66.1	27.1	cefa+metro	3	N
78	10	N	N	Y	Y	Y	N	N	N	Y	39.2	21.45	15	91.2	5.5	N	12	N	suppurative	12	N	Y	67	10	Hem-o-lok	13.28	59	84.6	8.4	eta	9	N
31	6	N	Y	N	N	N	N	N	N	N	37	18.47	10	85.4	9.4	N	12	N	suppurative	6.5	N	Y	99	10	ligation	9.96	46	64.1	27.8	cefa+metro	2	N
26	7	Y	N	N	Y	Y	N	N	N	Y	37.4	16.58	3	90.5	4.7	Y	15	N	suppurative	5	N	Y	81	5	ligation	7.87	20	71.3	19.6	cefa+metro	3	N
61	24	Y	N	N	Y	N	N	N	N	Y	37.7	13.38	88	85.7	8.7	N	12	N	suppurative	7	N	N	62	10	ligation	6.05	89	59	32.1	cefa+metro	5	N
33	17	Y	N	N	Y	N	N	N	N	N	36.8	9.99	4	72.9	21.8	Y	10	N	suppurative	9.5	N	N	65	5	ligation	6.9	105	63.2	28.7	cefa+metro	3	N
26	12	N	Y	N	N	N	N	N	N	N	37	10.13	8	80.9	14.6	N	10	N	suppurative	4	N	Y	71	10	ligation	6.45	38	69.4	21.6	cefa+metro	2	N
53	48	Y	N	N	N	N	N	hypertension	N	Y	38.6	8.74	81	68.1	25.6	N	12	N	suppurative	3	N	N	45	10	Hem-o-lok	3.28	30	49	41.5	cefa+metro	4	N
36	17	N	Y	N	Y	Y	N	N	N	N	36.9	16.38	2	90.8	6.5	N	9.5	N	gangrene	7.5	N	Y	106	20	Hem-o-lok	9.61	141	80.5	13.3	cefa+metro	5	N
63	17	N	N	Y	Y	N	N	hypertension 肾炎	N	Y	38	14.19	52	90.7	6.2	N	16	N	perforated	8	N	Y	54	5	ligation	8.38	61	60.4	32.7	cefa+metro	4	N
32	36	Y	N	N	N	N	N	N	N	Y	36.8	5.89	46	66.1	27.7	N	8	N	suppurative	5	N	N	64	10	Hem-o-lok	5.48	15	57.8	31.4	cefa+metro	3	N
64	56	Y	N	N	Y	N	N	N	N	N	36.9	14.36	1	81.3	14.1	N	9	N	perforated	11	N	Y	300	200	ligation	7.47	143	91.2	4	cefa+metro	14	wound infection
66	54	Y	N	N	Y	N	N	hypertension	Y	Y	37.8	17.24	82	89.6	6.3	N	12	N	gangrene	4	N	Y	153	20	ligation包埋	10.63	163	80.4	9.1	cefa+metro	6	N
22	52	Y	N	N	Y	Y	N	N	N	Y	38.5	14.47	272	87.1	4.4	Y	13	Y	gangrene	6.5	N	Y	96	10	ligation	10.96	182	80.6	7.3	cefa+metro	8	N
24	6	N	N	Y	N	N	N	N	Y	N	37.5	14.36	1	81.3	14.1	N	10	N	suppurative	19	N	N	63	10	ligation包埋	5.75	20	46.2	44.9	cefa+metro	3	N
28	12	Y	N	N	Y	N	N	N	N	Y	37.9	13.14	3	82.2	9.5	Y	12	N	suppurative	9	N	N	46	10	Hem-o-lok	7.13	58	61.4	28.2	cefa+metro	4	N
30	24	N	N	Y	N	N	N	N	N	Y	36.9	8.81	10	61.5	31	N	12	Y	suppurative	6	N	Y	42	5	ligation	4.94	15	49	40.7	cefa+metro	3	N
24	10	Y	N	N	Y	Y	N	N	N	Y	37.7	13.4	13	78.8	15.8	N	9	N	suppurative	4	N	N	55	10	ligation	5.35	36	51.1	38.3	cefa+metro	3	N
33	14	N	N	Y	Y	Y	N	N	N	Y	36.9	12.39	10	91.5	4.3	Y	12	Y	suppurative	1.5	N	Y	78	10	ligation	6.27	182	76.3	14.5	cefa+metro	3	N
29	17	Y	N	N	Y	Y	N	N	N	Y	38	15.01	1	89	7.2	N	9	N	suppurative	2.5	N	N	55	10	ligation	6.78	15	55.3	33.9	cefa+metro	3	N
29	24	N	N	Y	Y	Y	N	N	N	N	36.7	11.76	12	78.1	15.8	N	10	N	suppurative	13.5	N	N	43	2	ligation	5	9	61.6	27	cefa+metro	3	N
27	36	Y	N	N	N	N	N	N	N	N	37.6	11.8	5	82.4	13.4	N	7.5	Y	suppurative	4	N	Y	54	10	Hem-o-lok	6.47	14	62.7	27.5	cefa+metro	2	N
21	12	Y	N	N	Y	Y	Y	N	N	N	36.6	14.55	15	75.5	13.2	Y	10	Y	suppurative	14	N	N	58	10	Hem-o-lok	7.11	50	70.8	20.7	cefa+metro	3	N
25	15	N	N	Y	Y	Y	N	N	Y	Y	37	13.84	10	92.1	4.8	Y	10	Y	suppurative	5	N	Y	70	10	Hem-o-lok	3.93	22	60.4	30	cefa+metro	5	N
37	72	Y	N	N	N	N	N	N	N	Y	38.2	13.33	145	73.7	19.2	N	10	N	gangrene	2.5	N	Y	115	10	ligation	12.4	235	74.6	14.8	cefa+metro	7	N
35	14	N	Y	N	N	N	N	N	N	N	36.3	11.47	1	75.3	17.3	Y	11	N	suppurative	8.5	N	Y	65	5	ligation包埋	5.71	60	61.7	22.9	cefa+metro	2	N
35	14	N	N	Y	N	N	N	N	N	Y	37.5	16.05	12	84.1	7.8	N	10	N	suppurative	4	N	Y	72	5	ligation包埋	5.94	48	63.2	27.2	cefa+metro	3	N
69	12	Y	N	N	N	N	N	heart diease	N	Y	38.5	7.31	2	92.4	5.2	Y	11	Y	perforated	14	N	Y	127	10	Hem-o-lok	11.17	234	90.8	4.8	cefa+metro	9	N
32	60	Y	N	N	Y	N	N	N	N	Y	38	13.85	20	92.4	2.9	Y	9	N	gangrene	8	N	Y	163	50	ligation	13.27	153	84.4	9.3	eta	7	wound infection
46	30	Y	N	N	Y	Y	N	N	N	N	37.7	9.91	3	74.9	16.9	N	10	Y	suppurative	5.5	N	N	54	10	Hem-o-lok	4.52	34	62.9	26.7	cefa+metro	3	N
54	30	Y	N	N	Y	Y	N	N	N	Y	38.6	12.35	142	83.2	10.3	Y	14	N	perforated	17.5	N	Y	50	5	ligation	3.99	57	66.8	20.6	cefa+metro	4	N
50	12	Y	N	N	Y	Y	N	N	N	Y	39	13.85	20	92.4	2.9	Y	11	N	perforated	16.5	N	Y	56	10	ligation	3.17	36	46.7	39.4	cefa+metro	4	N
24	9	N	Y	N	Y	Y	N	N	N	Y	38.5	15.56	8	95.5	2.2	Y	10	N	suppurative	4	N	N	57	5	ligation	3.66	10	60.5	33	cefa+metro	3	N
28	10	Y	N	N	Y	Y	N	N	N	Y	36	9.2	1	91.1	6.5	N	9	N	suppurative	4	N	N	46	2	ligation	4.7	36	60.4	28.1	cefa+metro	2	N
24	24	N	N	Y	N	N	N	N	Y	N	36.6	5.56	3	64.9	25.5	N	8	N	simple	6	N	N	36	5	ligation	6.93	5	67.4	24.8	cefa+metro	2	N
46	52	N	N	Y	N	N	N	N	Y	Y	38	13.17	97	72.3	18.3	N	10	N	simple	5.5	N	Y	71	20	ligation	5.84	114	67.3	22.7	cefa+metro	5	N
59	8	Y	N	N	Y	N	N	heart diease	N	N	37	9.23	42	78.3	17.7	N	9	N	suppurative	7	N	N	51	10	ligation	6.82	103	69.4	22.1	cefa+metro	5	N
38	24	Y	N	N	Y	Y	N	N	N	Y	37.3	12.06	79	71.9	17.7	N	10	N	simple	8	N	Y	125	10	Hem-o-lok	7.49	44	66.1	20.6	cefa+metro	7	N
42	17	N	N	Y	Y	Y	N	N	N	Y	38	16.34	38	91.4	4.3	N	10	N	suppurative	4.5	N	N	61	10	ligation	5.72	14	67.9	26.8	cefa+metro	6	N
24	24	Y	N	N	Y	Y	N	N	N	Y	37.1	15.15	6	84	10.7	Y	9	N	suppurative	6.5	N	N	51	10	ligation	8.83	22	65	24.5	cefa+metro	2	N
58	48	Y	N	N	N	N	N	N	N	Y	37.5	8.33	16	94.6	3.2	N	8	Y	gangrene	14	N	Y	97	10	Hem-o-lok	5.65	159	87.6	5.5	cefa+metro	6	N
17	10	N	N	Y	N	N	N	N	N	N	36.2	10.47	5	71.8	18.7	N	8	Y	suppurative	6.5	N	Y	59	10	Hem-o-lok	6.21	13	40.7	42.7	cefa+metro	3	N
66	15	N	N	Y	N	N	N	hypertension	Y	N	36.4	14.55	14	72.7	21.9	N	13	N	suppurative	11	N	Y	71	5	Hem-o-lok	7.4	46	64.8	23.6	cefa+metro	3	N
43	24	Y	N	N	Y	Y	N	N	N	Y	36.9	10.86	4	90.1	6.4	N	11	N	suppurative	7.5	N	N	47	5	ligation包埋	4.02	12	55.3	29.1	cefa+metro	3	N
49	12	N	Y	N	Y	Y	N	N	N	N	37.1	16.06	2	90.6	5	N	8	N	suppurative	7.5	N	N	10	40	ligation	5.33	16	65.6	20.8	cefa+metro	3	N
68	34	N	N	Y	N	N	N	DB	N	Y	37.3	13.36	284	92.4	4.6	Y	10	Y	gangrene	6	N	Y	112	20	Hem-o-lok	12.48	180	85.9	8.9	eta	7	N
61	48	Y	N	N	Y	N	N	N	N	Y	36.9	16.88	34	91.2	7.9	Y	10	N	perforated	19.5	N	Y	74	10	ligation包埋	6.32	210	72.3	14.6	cefa+metro	5	N
31	22	N	Y	N	Y	N	N	N	N	Y	36.5	8.35	13	86.5	10	N	10	N	suppurative	3	N	N	47	10	ligation	1.85	9	47.5	36.8	cefa+metro	4	N
27	12	N	N	Y	Y	N	N	N	N	Y	37.4	12.67	4	92.7	3.4	N	8	N	gangrene	12	N	Y	56	10	Hem-o-lok	4.11	35	59.4	31.4	cefa+metro	6	N
37	16	Y	N	N	Y	Y	N	N	N	Y	36.2	11	3	77	13	N	14	N	suppurative	5	N	Y	66	20	Hem-o-lok	7.37	25	53	32.8	cefa+metro	3	N
29	11	Y	N	N	Y	Y	N	N	N	Y	37.6	12.25	68	84.1	10.8	N	10	N	suppurative	5.5	N	N	56	5	ligation包埋	5.05	26	62.8	28.7	cefa+metro	3	N
28	8	Y	N	N	Y	Y	N	N	N	Y	37.8	17.8	14	88.5	6.9	Y	10	N	suppurative	4.5	N	N	37	10	ligation	5.81	76	62.6	26.7	cefa+metro	2	N
26	48	Y	N	N	N	N	N	N	N	Y	36.9	14.92	118	84.2	7.4	Y	12	Y	gangrene	4.5	N	Y	2.5	20	Hem-o-lok	9.32	104	91.6	3.5	cefa+metro	7	N
62	36	Y	N	N	Y	Y	N	N	N	Y	39.9	16.88	16	87	8.6	N	10	N	gangrene	5	N	Y	74	10	Hem-o-lok	9.57	247	83.2	12.6	eta	7	N
27	8	N	N	Y	Y	Y	N	N	N	N	37.1	13.32	1	82	13.4	Y	12	Y	suppurative	12	N	Y	84	10	Hem-o-lok	7.97	27	69.5	23.5	cefa+metro	3	N
57	12	N	Y	N	N	N	N	N	N	N	36	11.65	1	87	8.6	N	15	N	suppurative	11	N	Y	103	10	ligation	5.55	33	70.3	20.2	cefa+metro	3	N
28	8	N	N	Y	N	N	N	N	Y	N	36.8	13.08	7	88.1	6.8	N	8	N	suppurative	13.5	N	N	90	10	Hem-o-lok	6.93	52	74	14.9	cefa+metro	3	N
43	12	N	N	Y	N	N	N	N	Y	Y	37.3	7.83	2	76.2	17.8	N	8	Y	perforated	16	N	Y	93	20	ligation	6.92	105	77	15.9	cefa+metro	4	N
36	52	Y	N	N	N	N	N	N	N	Y	37.6	22.75	196	81.4	12.3	Y	22	N	perforated	15.5	N	Y	180	20	ligation	13.73	201	87.1	6.6	eta	19	N
80	28	N	N	Y	N	N	N	N	N	Y	38.7	23.05	89	92	5.7	Y	12	N	gangrene	12.5	N	Y	74	10	ligation	11.34	124	67.2	26.3	eta	8	N
35	36	Y	N	N	N	N	N	N	N	N	36.6	6.59	45	59	36.8	N	9	N	suppurative	6	N	N	50	5	ligation	6.96	12	58.1	34.8	cefa+metro	2	N
44	48	Y	N	N	N	N	N	N	N	N	37.6	12.25	68	84.1	10.8	Y	9	N	gangrene	19	N	Y	52	10	ligation	5.07	70	75.1	14.4	cefa+metro	4	N
25	24	Y	N	N	Y	Y	N	N	N	Y	38.3	17.2	57	87.8	5.9	N	10	N	perforated	7.5	N	Y	88	10	Hem-o-lok	8.04	154	81.7	10.3	cefa+metro	4	N
52	24	N	Y	N	Y	Y	N	N	N	Y	37.4	12.1	23	90.5	6	N	9	N	suppurative	20	N	N	36	10	Hem-o-lok	6.21	45	63.4	30.5	cefa+metro	4	N
22	7	N	N	Y	Y	N	N	N	N	Y	36	16.41	1	87	9.9	N	9	N	suppurative	10	N	N	49	10	Hem-o-lok	12.26	14	72.7	19.5	cefa+metro	4	N
64	48	Y	N	N	Y	Y	N	hypertension 糖尿病	N	Y	37.8	8.14	88	84.6	9.5	Y	10	N	gangrene	9.5	N	Y	210	20	ligation包埋	6.02	246	83.1	10.4	eta	9	N
56	8	Y	N	N	Y	Y	N	N	Y	N	36	12.1	3	79	13.6	Y	9	N	suppurative	8.5	N	N	44	10	ligation	3.95	85	56	32.7	cefa+metro	3	N
80	6	N	Y	N	Y	N	Y	hypertension	N	Y	37.4	11.91	152	85.8	8.2	Y	10	N	suppurative	11	N	N	51	10	Hem-o-lok	8.96	151	77	14.1	cefa+metro	8	N
30	17	Y	N	N	N	N	N	N	Y	N	37.5	10.69	1	73.5	18.1	N	9	N	suppurative	13	N	N	61	10	ligation	4.67	26	51.4	33.4	cefa+metro	3	N
46	48	Y	N	N	Y	Y	N	N	N	Y	37.2	23.44	24	83.9	9.5	N	17	Y	gangrene	2	N	Y	50	5	Hem-o-lok	16.92	57	90.7	4	eta	4	N
69	17	N	N	Y	Y	Y	N	hypertension	N	Y	39.8	15.72	88	96.5	1.5	N	9	N	perforated	5	N	N	51	10	ligation	7.39	171	79	13.2	cefa+metro	6	N
53	17	N	Y	N	N	N	N	N	N	Y	38	18.24	205	84.1	9.7	Y	11	N	gangrene	5	N	Y	42	5	ligation	5.72	72	61.1	27.4	cefa+metro	4	N
41	24	N	N	Y	N	N	N	N	N	Y	37.4	16.25	12	91.4	5.1	Y	9	N	suppurative	4.5	N	Y	71	10	Hem-o-lok	15.63	26	83.9	10.7	cefa+metro	5	N
28	10	N	Y	N	Y	Y	N	N	N	N	37.6	9.61	1	79	15.4	Y	10	Y	suppurative	12.5	N	N	49	10	ligation	4.65	28	51.8	36.8	cefa+metro	3	N
28	20	N	Y	N	Y	Y	N	N	N	Y	39.5	13	3	80	13	Y	11	Y	suppurative	8	N	N	49	5	ligation	5.73	37	66	25.3	cefa+metro	3	N
34	8	N	Y	N	N	N	N	N	N	N	36.4	22.21	1	71	22.6	N	8	N	suppurative	5	N	N	64	5	Hem-o-lok	11.16	13	57.2	30.5	cefa+metro	5	N
29	17	Y	N	N	Y	Y	N	N	N	Y	37.4	17.22	3	94.9	2.9	Y	9	N	suppurative	20.5	N	N	59	10	ligation	6.09	54	64	24.6	cefa+metro	3	N
52	8	N	N	Y	N	N	N	N	N	N	36	15.24	4	86.6	11	N	9	N	suppurative	2.5	N	N	44	2	ligation	6.28	29	61.9	28.2	cefa+metro	3	N
32	10	N	Y	N	Y	Y	N	N	N	Y	37.8	14.31	6	89.2	7.7	Y	10	N	suppurative	4.5	N	N	62	10	ligation	5.83	37	69.6	23.2	cefa+metro	3	N
26	120	Y	N	N	Y	N	N	N	Y	Y	39	10.11	101	77.7	12.1	N	30	N	suppurative	9	N	Y	282	30	ligation	14.32	140	85.9	6.9	eta	10	N
32	9	N	N	Y	N	N	N	N	N	N	37	22.13	22	59.6	30.3	N	9	N	suppurative	11	N	N	42	10	Hem-o-lok	12.23	149	67.4	23.9	cefa+metro	4	N
58	48	Y	N	N	Y	Y	N	N	N	Y	38	7.23	60	71.9	22.1	N	8	Y	simple	11	N	N	62	2	ligation	5.25	18	62.3	27.6	cefa+metro	3	N
55	24	Y	N	N	Y	N	N	N	N	N	36	15.62	2	92.8	5.4	N	10	N	gangrene	8	N	Y	140	20	Hem-o-lok	11.39	230	85.8	9	eta	6	N
33	9	N	N	Y	N	N	N	N	N	Y	36.7	18.31	1	93.3	4	Y	12	N	suppurative	12.5	N	N	60	5	ligation	7.53	32	67.9	23.2	cefa+metro	3	N
30	24	N	N	Y	N	N	N	N	Y	Y	38.1	7.16	7	72.8	19.6	N	7	N	suppurative	16	N	N	39	10	Hem-o-lok	4.71	3	50.1	36.3	cefa+metro	4	N
26	48	Y	N	N	N	N	N	N	N	Y	38.9	14.97	28	89.4	4.5	N	12	Y	gangrene	5	N	Y	64	10	ligation	13.95	32	87.1	7.2	cefa+metro	7	N
47	14	N	N	Y	N	N	N	N	N	Y	38.2	12.38	12	80.6	12.6	N	9	N	gangrene	9	N	Y	86	10	ligation	6.2	73	72.3	18.1	eta	5	N
20	30	N	N	Y	Y	Y	Y	N	N	Y	37.1	9.39	4	89	5.9	Y	15	N	suppurative	4.5	N	Y	76	20	Hem-o-lok	8.23	18	84.1	10	cefa+metro	3	N
25	30	Y	N	N	N	N	N	N	N	N	36.8	15.78	24	84.3	9.9	N	8	N	suppurative	3.5	N	N	42	2	Hem-o-lok	5.44	17	60.4	32.2	cefa+metro	3	N
31	40	Y	N	N	N	N	N	N	N	Y	37.5	18.7	18	80	13.4	N	9	N	suppurative	13	N	N	48	5	Hem-o-lok	10.08	18	54	37.1	cefa+metro	3	N
25	55	Y	N	N	Y	Y	Y	N	N	Y	36.9	15.48	113	84.8	9.5	N	12	Y	gangrene	22	N	Y	58	10	Hem-o-lok	6.43	75	66.4	26.1	cefa+metro	4	wound infection
40	10	N	N	Y	Y	N	N	N	Y	Y	36.9	15.44	1	89.4	6.5	N	10	N	suppurative	5	N	Y	90	20	Hem-o-lok	10.07	27	70.2	18.7	cefa+metro	3	N
26	24	Y	N	N	Y	Y	N	N	N	N	36.7	13.85	1	77.8	16.7	N	12.5	Y	perforated	21	N	Y	116	20	ligation	9.62	163	90.5	5.1	eta	7	N
58	48	Y	N	N	Y	N	N	N	N	Y	36.8	17.31	58	88.3	5.3	N	8	Y	gangrene	3	N	Y	90	20	Hem-o-lok	13.9	250	85.7	7.5	eta	6	N
33	12	Y	N	N	Y	N	N	N	N	N	38.3	19.01	23	89.4	5.3	N	13	N	suppurative	2.5	N	Y	75	10	Hem-o-lok	13.97	65	80.6	12.9	cefa+metro	4	N
42	10	Y	N	N	Y	Y	N	N	N	N	36.7	14.69	1	92.6	3.9	N	9	N	suppurative	4	N	Y	67	20	Hem-o-lok	9.36	53	75.1	16.3	cefa+metro	3	N
29	24	N	Y	N	N	N	N	N	N	Y	36.9	9.36	9	81.3	8.5	N	9	Y	suppurative	16.5	N	Y	72	20	ligation	8.2	122	67.7	22	cefa+metro	4	N
50	30	Y	N	N	Y	Y	N	N	N	Y	39.1	15.37	25	95.1	3.7	N	11	N	gangrene	21.5	N	Y	56	10	ligation	9.15	151	72.2	17.3	cefa+metro	5	N
31	24	N	N	Y	N	N	N	N	Y	Y	36.9	12.73	7	76	18.5	Y	10	Y	suppurative	10	N	N	58	5	ligation	13.13	55	79.5	10.8	cefa+metro	5	N
53	12	Y	N	N	Y	Y	N	N	N	N	36.8	7.43	1	90.4	7.9	N	11	N	simple	4	N	Y	86	20	Hem-o-lok	5.86	1	49.3	42	cefa+metro	4	N
30	8	N	N	Y	Y	Y	N	N	N	N	36.8	11	1	84	10	N	10	N	suppurative	7	N	N	48	5	Hem-o-lok	5.23	117	80.7	10.7	cefa+metro	3	N
71	48	Y	N	N	Y	Y	N	hypertension 糖尿病	N	Y	38.6	15.43	15	81.5	10.1	Y	12	N	gangrene	3.5	N	Y	110	10	Hem-o-lok	13.59	200	84.2	10.2	eta	7	wound infection
36	16	Y	N	N	N	N	N	N	N	N	37.2	13.73	6	73.9	18.1	N	8	N	suppurative	14	N	Y	55	5	Hem-o-lok	4.91	18	63.3	21	cefa+metro	2	N
28	72	Y	N	N	N	N	Y	N	N	Y	37	11.34	38	56.9	34.7	N	8	N	suppurative	5.5	N	N	48	10	ligation	7.55	20	55.1	32.2	cefa+metro	3	N
30	72	Y	N	N	N	N	N	N	N	N	36	11.27	26	66.1	22.6	N	10	N	suppurative	13	N	N	55	10	ligation	7.39	18	60.7	27.5	cefa+metro	3	N
26	12	Y	N	N	N	N	N	N	N	Y	37	14.09	4	93	3	N	10	N	suppurative	21	N	N	65	10	ligation	5.84	41	65.7	23.1	cefa+metro	4	N
40	14	Y	N	N	Y	Y	N	N	N	Y	37.2	12.17	43	83.5	11.9	N	10	Y	suppurative	21	N	Y	64	5	Hem-o-lok	6.66	45	67.1	23.3	cefa+metro	3	N
31	24	Y	N	N	Y	Y	N	N	N	Y	37.9	19.3	64	88.1	5.7	N	13	N	perforated	6	N	Y	55	15	ligation	9.64	146	76.7	11.6	cefa+metro	4	N
36	24	N	N	Y	Y	Y	N	N	N	Y	37.1	11	3	88.7	5.3	N	10	N	simple	9	N	N	53	10	Hem-o-lok	8.88	12	66	23.9	cefa+metro	2	N
23	12	N	N	Y	Y	N	N	N	N	Y	36.9	15.93	1	88.7	5.3	N	8	N	suppurative	12	N	N	38	10	Hem-o-lok	8.18	17	65.5	20.2	cefa+metro	3	N
40	17	N	Y	N	Y	Y	N	N	N	Y	37.5	13.13	3	89	5.2	N	9	Y	gangrene	12	N	Y	54	10	ligation	7.62	108	76.5	13.1	cefa+metro	5	N
35	14	N	N	Y	Y	Y	N	N	N	N	36.9	12	12	78	17	N	9	N	suppurative	8	N	Y	80	10	Hem-o-lok	8.27	49	67.1	21	cefa+metro	2	N
35	24	N	N	Y	Y	Y	N	N	Y	Y	37.9	8.93	5	77.7	18	N	9.5	Y	perforated	20.5	N	Y	64	10	Hem-o-lok	5.99	152	81.8	11.5	cefa+metro	3	N
25	12	Y	N	N	Y	Y	N	N	N	N	36.1	14.39	7	85.4	9	Y	14	N	suppurative	5.5	N	N	62	10	ligation	8.38	61	68.3	19.9	cefa+metro	2	N
62	17	N	Y	N	N	N	N	N	N	Y	36.3	11.37	11	66.5	26.8	Y	8	N	perforated	30	N	Y	79	10	ligation	4.64	122	84.3	10.3	cefa+metro	7	N
54	24	Y	N	N	Y	Y	N	hypertension	N	Y	40.3	4.64	42	92	7.1	Y	14	N	gangrene	7	N	Y	105	10	Hem-o-lok	9.22	123	81.4	11.7	cefa+metro	5	N
57	10	Y	N	N	Y	Y	N	hypertension	N	N	37.4	9.45	8	90.1	6.2	N	9	N	suppurative	4.5	N	N	77	10	ligation	4.34	44	60.9	23.3	cefa+metro	3	N
25	48	Y	N	N	Y	Y	N	N	N	N	36.5	12.35	5	76.5	15.5	N	10	N	simple	30	N	N	54	10	Hem-o-lok	8.34	18	74	15.1	cefa+metro	3	N
29	40	Y	N	N	Y	Y	N	N	N	Y	37.3	12	12	78	17	Y	11	N	gangrene	2.5	N	Y	119	20	ligation	8.67	115	81.5	14.2	eta	6	N
25	30	N	N	Y	Y	Y	N	N	N	N	36.9	8.56	56	66	25.2	N	9	N	suppurative	21	N	N	55	10	Hem-o-lok	6.87	22	70.1	20.1	cefa+metro	3	N
27	17	N	N	Y	Y	Y	N	N	N	Y	39.1	8.04	54	97.8	1.6	N	16	N	gangrene	12	N	Y	64	10	ligation	3.15	71	52.2	25.7	cefa+metro	4	N
26	17	Y	N	N	Y	Y	N	N	Y	N	37.1	15.29	4	83.5	10.5	N	10	N	suppurative	11.5	N	N	49	10	ligation	9.48	38	68	20.7	eta	4	N
24	12	N	N	Y	Y	Y	N	N	N	Y	36.5	13.24	1	87.5	9.1	N	11	N	suppurative	10.5	N	N	42	5	ligation	4.15	39	57.6	30.8	cefa+metro	2	N
36	10	N	N	Y	N	N	N	N	N	Y	38.1	25.91	24	88.9	6.1	N	9	N	gangrene	11.5	N	Y	48	20	ligation	6.82	54	56.3	25.1	cefa+metro	11	N
36	96	Y	N	N	Y	Y	N	N	N	Y	37.5	15.56	200	87.9	3.7	N	10	N	gangrene	7	N	Y	90	10	ligation	12.64	190	79.6	12	eta	8	N
33	27	Y	N	N	N	N	N	N	N	Y	37.7	10.43	32	69	22	N	9	N	suppurative	15	N	Y	77	5	Hem-o-lok	10.29	22	60.4	30.4	cefa+metro	2	N
19	12	N	N	Y	Y	Y	N	N	Y	N	37.4	18.05	1	92.7	3.1	N	10	N	suppurative	5	N	N	59	10	ligation	7.55	23	58.8	28.6	cefa+metro	3	N
58	27	Y	N	N	Y	Y	N	N	Y	Y	38.7	24	24	90.5	4	N	12	N	gangrene	27	N	Y	73	10	Hem-o-lok	6.53	101	52.7	20.7	cefa+metro	3	N
26	9	N	Y	N	Y	Y	N	N	N	N	36.9	13.4	13	90.5	4.6	N	10	N	suppurative	16	N	Y	70	10	Hem-o-lok	13.6	103	82	9.4	cefa+metro	3	N
30	3	N	N	Y	Y	Y	N	N	Y	N	37	12.75	2	83.5	12.5	N	14	N	simple	11	N	N	71	10	Hem-o-lok	5.62	16	58.7	31.6	cefa+metro	4	N
31	48	Y	N	N	Y	Y	N	N	N	Y	38	12.89	72	85.2	8.5	N	10	Y	suppurative	9.5	N	Y	108	10	ligation	7.83	116	87	6.5	cefa+metro	7	N
38	24	N	N	Y	N	N	N	N	N	Y	36.5	13.62	14	86.6	8	N	9.5	N	suppurative	6.5	N	N	46	10	Hem-o-lok	6.95	48	54.7	35.5	cefa+metro	3	N
35	39	Y	N	N	N	N	N	N	N	Y	37.1	7.11	21	56.5	38.3	N	7	N	simple	33.5	N	Y	67	20	Hem-o-lok	6.74	5	58.3	35.3	cefa+metro	4	N
46	28	Y	N	N	Y	Y	N	N	N	Y	36.2	19.95	31	89.5	5	Y	16	N	gangrene	10	N	Y	171	20	Hem-o-lok	10.43	218	86.3	8.2	cefa+metro	7	wound infection
33	14	Y	N	N	Y	Y	N	N	N	Y	36.5	16.63	13	87.4	7.2	N	17	N	gangrene	6.5	N	Y	113	20	Hem-o-lok	9.03	64	64.7	25.5	cefa+metro	4	N
17	18	Y	N	N	Y	Y	N	N	Y	Y	36.2	16.85	41	79.7	11.9	N	13	N	perforated	2	Y	Y	58	5	ligation	8.4	43	74.9	15.5	cefa+metro	3	N
27	18	Y	N	N	Y	Y	N	N	N	Y	38.6	14.47	1	93	4.7	Y	14	N	gangrene	14	N	Y	63	10	Hem-o-lok	8.04	97	83.8	12.5	cefa+metro	6	N
26	24	N	N	Y	Y	Y	N	N	N	Y	37.8	13.61	46	83.2	9.9	N	10	Y	suppurative	4.5	N	Y	75	10	ligation	7.88	90	73.9	16.5	cefa+metro	3	N
46	17	N	N	Y	Y	N	N	N	N	Y	38.4	14.66	82	82.4	11.9	N	17	N	perforated	4.5	Y	Y	52	10	ligation	5.72	86	65.8	25	cefa+metro	3	N
47	10	Y	N	N	Y	Y	N	N	N	Y	36.7	14.89	4	90.9	4.7	N	10	N	suppurative	5.5	N	N	42	2	ligation	7.88	40	66.5	21.8	cefa+metro	2	N
25	17	Y	N	N	Y	N	N	N	N	Y	38	18.49	5	87.2	8.8	N	10	N	gangrene	16	N	Y	90	10	ligation	7.57	43	70.5	21.9	cefa+metro	3	N
30	24	Y	N	N	Y	Y	N	N	N	Y	37.3	11.69	1	80.7	15.2	N	9	N	suppurative	14.5	N	Y	64	10	Hem-o-lok	4.98	14	66.5	23.9	cefa+metro	3	N
30	4	N	N	Y	Y	Y	N	N	Y	Y	36.8	19.1	19	67.5	26.8	N	12	N	perforated	9	Y	Y	50	2	ligation	8.28	84	60.8	29	cefa+metro	2	N
51	8	Y	N	N	Y	Y	N	N	N	Y	37	21.55	21	92.5	4.4	N	9	N	suppurative	4	N	Y	69	20	ligation	17	6.65	57.3	34.6	cefa+metro	3	N
36	9	N	N	Y	N	N	N	N	N	Y	37.9	18.69	18	81.7	11.7	N	9	N	suppurative	6	N	N	58	10	Hem-o-lok	10.31	38	70.1	15.9	cefa+metro	3	N
35	55	Y	N	N	Y	Y	N	N	N	Y	39.7	10.14	44	91.2	5.1	N	13	N	perforated	11	Y	Y	81	10	Hem-o-lok	3.76	66	72.6	18.9	cefa+metro	3	N
62	28	Y	N	N	Y	Y	N	hypertension 脑血栓	N	Y	37.7	14	14	87	8	Y	12	N	gangrene	8	N	Y	122	20	Hem-o-lok	7.72	120	73.7	17	eta	6	N
38	24	N	Y	N	N	N	N	N	N	N	37.9	17	1	86.9	8.4	N	10	N	suppurative	20	N	Y	74	10	ligation	5.35	16	60.8	30.6	cefa+metro	3	N
28	24	Y	N	N	Y	Y	N	N	N	Y	37.6	14.58	5	87.6	6.7	N	7.5	N	perforated	4.5	N	N	77	10	Hem-o-lok	10.96	169	85.8	9.1	eta	6	N
31	17	N	Y	N	Y	Y	N	N	N	N	37.5	15.99	15	86.1	6.8	N	10	N	suppurative	10	N	N	47	10	ligation	6.41	101	59.7	27.5	cefa+metro	3	N
37	9	N	Y	N	Y	Y	N	N	N	Y	37.4	13.23	1	84.3	11.3	Y	10	N	perforated	9.5	N	Y	90	10	Hem-o-lok	10.81	48	76.1	17.3	cefa+metro	4	N
28	14	Y	N	N	N	N	Y	N	Y	N	36	8.58	5	68	22.4	N	10	N	suppurative	5	N	N	51	5	Hem-o-lok	8.09	31	66.1	21.9	cefa+metro	2	N
30	16	N	N	Y	Y	N	N	N	N	N	36.8	20	24	88.8	9	N	12	N	suppurative	7	N	N	65	5	ligation	10.42	24	66.7	22.1	cefa+metro	3	N
35	13	N	N	Y	Y	Y	N	N	N	Y	36.5	13.1	12	93.2	3.2	N	16	N	perforated	4	N	Y	74	10	Hem-o-lok	10.06	77	85.5	7.6	cefa+metro	4	N
50	17	N	N	Y	Y	N	N	N	N	Y	37.2	8.97	79	64.9	23	N	10	N	suppurative	7	N	N	56	10	ligation	5.56	43	56.9	28.2	eta	3	N
61	24	Y	N	N	Y	Y	N	hypertension 糖尿病	N	N	36.9	10.3	1	88.8	8.9	Y	8	N	suppurative	10	N	Y	65	10	Hem-o-lok	5.96	85	65.8	27	cefa+metro	3	N
38	17	Y	N	N	Y	Y	N	N	N	Y	40	10.3	180	93.1	3.2	Y	10	Y	gangrene	6.5	N	Y	107	20	ligation	4.81	146	67.1	20.2	cefa+metro	6	N
58	168	Y	N	N	Y	Y	N	hypertension	N	Y	39.3	18	215	76.2	14.2	N	11	Y	perforated	11	N	Y	130	50	ligation	12.42	140	82.3	8.8	eta	13	N
57	50	Y	N	N	N	N	N	N	Y	Y	37.6	12.28	40	79.7	13.5	N	19	N	simple	9.5	N	N	65	10	ligation	9.46	106	65	20.7	cefa+metro	4	N
60	30	Y	N	N	N	N	N	hypertension	Y	Y	37.5	12.05	2	72.6	19.8	Y	9	N	suppurative	6	N	Y	87	20	ligation	8.77	91	71.9	19.3	cefa+metro	3	N
31	12	N	N	Y	Y	Y	N	N	N	N	37.3	12.54	10	81.7	11.2	Y	12	N	suppurative	6	N	Y	66	10	Hem-o-lok	8.38	97	81.8	10	cefa+metro	3	N
42	48	Y	N	N	Y	Y	N	N	N	Y	38.2	13.6	68	84.6	7.9	N	9	N	simple	9	N	N	49	10	Hem-o-lok	7.01	24	60.1	28.4	cefa+metro	2	N
30	9	N	N	Y	Y	Y	N	N	Y	Y	37.8	15.72	6	89.9	5.9	N	10	Y	suppurative	6	N	Y	132	20	ligation	14.5	270	85.4	7.9	eta	7	N
25	75	Y	N	N	Y	Y	N	N	N	Y	36.3	7.72	49	69.7	19.9	N	10	N	simple	7	N	Y	83	10	ligation	5.5	104	65.8	22	cefa+metro	3	N
23	11	N	N	Y	Y	N	N	N	N	N	36.6	11.61	2	87.8	6.3	Y	8	N	suppurative	6.5	N	Y	79	10	ligation	6.89	78	80.6	9.7	cefa+metro	3	N
26	10	N	Y	N	Y	N	N	N	N	N	36.7	14.07	5	81.2	12.2	N	11.5	N	suppurative	14	N	N	60	5	Hem-o-lok	5.23	12	45.9	42.6	cefa+metro	3	N
39	6	N	N	Y	N	N	N	N	N	Y	38.1	14.84	9	87.9	8.6	N	10	N	suppurative	14	N	Y	83	20	Hem-o-lok	9.82	125	77.5	13.7	cefa+metro	4	N
26	48	Y	N	N	Y	Y	N	N	N	Y	37.8	11.44	1	80.9	13.6	Y	14	Y	gangrene	29	N	Y	106	10	Hem-o-lok	7.75	190	84.6	7	eta	11	N
38	17	Y	N	N	Y	N	N	hypertension	N	N	37.2	10.16	47	79.3	14.6	N	9	N	suppurative	8	N	Y	80	10	Hem-o-lok	5.86	28	52.4	36.7	cefa+metro	3	N
25	28	Y	N	N	N	N	N	N	N	Y	37.8	6.73	26	42.6	45.6	N	7.5	N	suppurative	8.5	N	Y	69	10	Hem-o-lok	8.36	22	69.2	20.3	cefa+metro	3	N
39	12	Y	N	N	Y	N	N	N	N	Y	37.2	14.55	14	87.7	6.5	N	10	N	suppurative	8	N	Y	100	10	ligation	9.11	211	78	12.2	cefa+metro	6	N
23	30	Y	N	N	Y	Y	N	N	N	Y	39.7	10.16	59	96.6	2.7	Y	10	Y	perforated	19	N	Y	90	10	Hem-o-lok	20.91	118	88.5	6.9	eta	4	N
20	36	Y	N	N	Y	Y	N	N	N	Y	39.3	14.51	97	94.5	3.6	N	9	N	gangrene	8	N	Y	64	5	ligation	9.62	211	81.5	8.5	cefa+metro	4	N
51	10	N	N	Y	Y	Y	N	N	N	N	37.5	14.35	1	94.2	3.4	N	10	N	suppurative	2	N	N	49	5	ligation	5.69	10	57.9	31.3	cefa+metro	3	N
35	10	N	N	Y	N	N	N	N	N	Y	36.6	13.4	12	85.4	7.6	Y	12	N	suppurative	5	N	Y	85	10	Hem-o-lok	6.37	25	61.6	31.2	cefa+metro	4	N
31	18	Y	N	N	Y	N	N	N	Y	Y	37.5	13.21	2	84.4	8.6	N	12	N	suppurative	10.5	N	Y	53	10	ligation	7.38	95	66.2	21	cefa+metro	2	N
61	12	N	Y	N	Y	N	N	hypertension	N	N	36.8	12.05	4	76.1	18.9	Y	17	N	suppurative	6	N	Y	90	20	ligation	7.41	101	61.2	29.6	cefa+metro	3	N
27	20	N	Y	N	Y	Y	N	N	Y	Y	37.4	11.53	9	88.3	5.2	N	14	Y	perforated	6	N	Y	84	5	ligation	15.46	157	84.7	8.8	eta	5	wound infection
20	12	N	Y	N	Y	Y	N	N	N	N	37.4	12.56	1	91.9	6.1	Y	11	N	suppurative	10	N	Y	64	10	Hem-o-lok	10.29	21	80	13.5	cefa+metro	3	N
36	24	Y	N	N	N	N	N	hypertension	N	Y	37	20.91	1	81.6	12.5	Y	9	N	suppurative	8	N	N	61	10	ligation	13.6	73	77.7	13.7	cefa+metro	3	N
58	10	N	N	Y	Y	N	N	N	Y	N	37.2	11.29	1	80.1	11.6	Y	8	N	suppurative	6	N	N	58	5	ligation	7.58	200	77.2	14.1	cefa+metro	5	N
36	10	N	Y	N	N	N	Y	N	N	Y	37.5	18.31	7	80.4	14.3	Y	7	N	suppurative	16	N	N	53	10	Hem-o-lok	8.94	23	64.4	26.3	cefa+metro	3	N
36	28	Y	N	N	N	N	N	N	N	Y	36.3	9.16	66	77.9	14.7	N	12	N	suppurative	1.5	N	N	51	5	ligation	8.55	36	68.1	21.8	cefa+metro	2	N
42	3	N	Y	N	Y	Y	N	N	N	N	36.3	15.49	5	92.6	4.3	N	13	N	suppurative	15	N	N	58	10	Hem-o-lok	7.11	41	74	20.4	cefa+metro	4	N
67	54	Y	N	N	Y	N	N	DB	N	Y	37.5	11.86	166	71.2	18.6	N	13	N	gangrene	16	N	Y	90	20	ligation	7.84	171	67	20	eta	6	N
57	17	Y	N	N	Y	Y	N	N	Y	Y	36.3	13.26	1	94.6	3.2	N	10	N	suppurative	10.5	N	Y	74	20	ligation	5.34	10	71.6	18.2	cefa+metro	2	N
73	150	Y	N	N	Y	N	N	hypertension 糖尿病	N	Y	38.9	14	83	97	1.5	Y	13	Y	gangrene	7.5	N	Y	123	20	ligation	14.34	200	90.5	4.7	eta	18	N
27	24	Y	N	N	N	N	N	N	N	Y	37	13	12	77	16	N	11	N	suppurative	4.5	N	N	60	5	ligation	7.01	39	67.1	25.7	cefa+metro	2	N
32	30	Y	N	N	Y	Y	N	N	N	Y	37.2	5.15	43	63.3	26	Y	6	N	suppurative	4	N	N	29	2	ligation	4.63	10	50.2	36.7	cefa+metro	2	N
40	26	Y	N	N	Y	Y	N	N	N	Y	37.3	8.41	94	65.4	27.2	N	8	N	suppurative	18	N	N	40	10	ligation	6.63	45	57.2	33	cefa+metro	3	N
36	6	N	N	Y	Y	N	N	N	N	N	36	14.13	1	89.6	6.2	N	9	N	suppurative	7	N	N	66	10	ligation	4.56	44	57.8	27.9	cefa+metro	3	N
55	17	Y	N	N	Y	Y	N	N	N	Y	38.4	14.47	4	83.7	10.4	Y	12	N	gangrene	21.5	N	Y	55	10	ligation	4.85	34	41.9	37.9	cefa+metro	4	N
26	12	Y	N	N	Y	Y	N	N	N	Y	37.2	13.76	12	78.1	10	Y	10	N	gangrene	8	N	Y	44	10	ligation	7.54	40	58.2	32.8	cefa+metro	5	N
25	48	Y	N	N	N	N	N	N	N	N	37.9	19.75	11	89.3	6.9	N	11	N	suppurative	27	N	N	41	5	ligation	9.85	86	65.8	26.1	cefa+metro	3	N
31	24	Y	N	N	Y	Y	Y	N	N	N	36.6	13.88	7	91.8	5.7	N	12	N	suppurative	22	N	Y	78	10	Hem-o-lok	7.63	4	72.9	20.2	cefa+metro	3	N
31	12	Y	N	N	Y	N	N	N	N	Y	36.5	7.37	9	60.5	30.1	Y	12	N	suppurative	9	N	N	56	10	ligation	5.96	40	70.3	21	cefa+metro	4	N
52	26	Y	N	N	Y	Y	N	N	N	Y	37.6	18.9	54	84.3	8.7	N	9	N	gangrene	4	N	N	48	5	ligation	12.85	70	72.3	18.9	eta	4	N
25	8	N	N	Y	Y	Y	N	N	N	N	37.8	10.59	5	75.2	21.3	Y	10	N	suppurative	8	N	Y	106	10	Hem-o-lok	6.96	75	70.8	19.7	cefa+metro	3	N
25	17	Y	N	N	Y	Y	N	N	N	N	37.5	16.7	2	90.1	5.8	Y	13	Y	suppurative	5	N	Y	80	5	ligation	10.42	133	79.1	13.7	cefa+metro	6	N
53	48	Y	N	N	N	N	N	N	N	Y	39	12.14	13	78.3	10.8	Y	13	N	perforated	20.5	N	Y	62	5	ligation	7.02	190	70	17	cefa+metro	4	N
36	48	Y	N	N	Y	Y	N	N	N	Y	37.4	9.74	3	75.1	10	N	9	N	suppurative	6	N	Y	58	10	Hem-o-lok	5.86	56	3.2	1.87	cefa+metro	3	N
42	5	N	Y	N	Y	Y	N	N	N	N	37.2	18.62	2	82.7	13.4	N	10	Y	suppurative	8.5	N	Y	69	5	ligation	5.55	30	52.4	37.7	cefa+metro	3	N
44	18	N	N	Y	Y	Y	N	N	N	Y	36.8	7.76	24	76.9	16.8	N	8	N	suppurative	5	N	Y	101	10	ligation	5.07	52	69	18.1	cefa+metro	3	N
35	7	N	N	Y	N	N	N	N	Y	N	36.5	13.73	4	93.7	3	N	10	N	suppurative	15.5	N	N	60	10	ligation	4.63	24	44.3	40.2	cefa+metro	3	N
31	15	Y	N	N	Y	Y	N	N	N	N	37.8	16.05	24	89.5	6	N	10	N	gangrene	7.5	Y	N	57	5	ligation	8.27	97	71.1	20.7	cefa+metro	3	N
64	46	Y	N	N	Y	Y	N	N	N	Y	38.4	5.69	165	88.8	7.7	N	10	N	gangrene	6.5	N	N	57	5	ligation	7.75	98	82.5	12.9	eta	4	N
25	80	Y	N	N	Y	Y	N	N	N	Y	37.1	4.78	1	60.9	29.3	Y	9	N	suppurative	34	N	N	38	10	Hem-o-lok	7.11	6	70.3	21.8	cefa+metro	3	N
24	31	Y	N	N	Y	Y	N	N	N	N	38	15.79	113	78.3	14.8	Y	17	N	perforated	5.5	N	N	50	5	ligation	12.61	210	81.9	11.3	cefa+metro	4	N
44	17	N	Y	N	Y	Y	Y	N	N	Y	38.5	18.47	44	85.1	8.8	N	8	N	gangrene	9	N	Y	92	10	ligation	9.87	130	73.4	19.8	eta	5	N
23	17	Y	N	N	Y	Y	Y	N	N	N	36.7	15.83	16	90.9	5.9	N	10	N	suppurative	41	N	Y	67	5	ligation	5.69	21	62.9	30.1	cefa+metro	3	N
30	7	N	Y	N	Y	Y	N	N	N	Y	37.2	16.68	3	91.7	5.2	N	9	N	suppurative	5	N	Y	79	10	ligation	11.05	22	82.6	11.2	cefa+metro	4	N
47	10	N	N	Y	N	N	N	N	N	N	37.9	12.51	25	88.4	5.9	Y	10	N	suppurative	11	N	Y	150	10	ligation	10.64	212	87.5	7.5	eta	5	N
42	13	Y	N	N	Y	Y	N	N	N	N	36.6	14	9	91	4	Y	22	N	suppurative	13.5	N	Y	84	10	Hem-o-lok	12.65	42	86.3	7.4	cefa+metro	3	N
58	17	Y	N	N	Y	N	N	N	N	Y	37.4	10.11	8	74.8	16.8	N	11	N	perforated	9.5	Y	N	43	5	ligation	6.04	28	64.2	23.5	cefa+metro	3	N
36	32	Y	N	N	N	N	N	DB	N	Y	36.6	17.92	124	86.7	9	N	13	N	gangrene	24	N	Y	85	20	Hem-o-lok	8.54	133	75.4	16.7	cefa+metro	5	N
27	120	Y	N	N	Y	Y	N	N	N	Y	39	10.54	85	78.4	13.1	Y	24	Y	suppurative	66.5	N	Y	93	10	ligation	8	155	83.5	7.9	eta	6	N
56	8	N	Y	N	N	N	N	heart diease	N	Y	36.7	7.36	12	72	20.7	Y	12	N	suppurative	21	N	Y	84	30	ligation	10.92	167	78.8	16.1	eta	7	N
20	17	N	N	Y	Y	Y	N	N	N	N	36.6	14.09	1	85	10.2	Y	10	N	suppurative	12	N	N	46	5	ligation	6.89	25	60.5	30.5	cefa+metro	2	N
39	50	Y	N	N	Y	Y	N	N	N	Y	37	10.49	51	74.5	20.7	N	13	Y	suppurative	6	N	N	56	20	ligation	11.52	52	75.5	18.9	cefa+metro	3	N
41	15	Y	N	N	Y	N	N	N	N	Y	37.8	14.38	21	82.5	10.2	N	12	Y	perforated	12.5	N	Y	126	20	ligation	9.91	57	82.1	9.7	cefa+metro	4	N
44	48	Y	N	N	Y	N	Y	N	N	Y	37.4	10.9	10	83	14	Y	9	N	suppurative	11.5	N	Y	73	10	ligation	4.95	14	55.2	33.9	cefa+metro	3	N
28	48	N	N	Y	Y	Y	N	N	N	N	37.8	11.14	13	86.2	8.7	Y	13	Y	suppurative	56	N	Y	76	5	ligation	6.69	4	61.2	32.3	eta	3	N
28	15	Y	N	N	Y	Y	N	N	N	N	37.4	9.32	50	89.2	5.9	Y	12	N	perforated	28	N	Y	53	10	Hem-o-lok	7.68	223	83.2	11.1	cefa+metro	6	N
63	16	N	N	Y	Y	Y	N	N	N	N	37.3	12.07	6	83.7	8.9	N	10	N	suppurative	9.5	N	Y	90	20	ligation	8.3	52	78.4	12	cefa+metro	3	N
35	12	N	N	Y	Y	Y	N	N	N	Y	37.6	8.56	14	85.5	8.4	N	8	N	suppurative	3.5	N	Y	73	10	ligation	5.51	49	59.8	26.7	cefa+metro	3	N
50	12	N	N	Y	Y	N	Y	N	N	Y	37	16.11	6	75	16.3	Y	13	N	suppurative	5	N	N	56	10	ligation	8.01	64	51.5	37.7	cefa+metro	3	N
31	24	N	N	Y	Y	N	N	N	Y	Y	36.8	13.02	67	79.9	13.4	Y	10	N	perforated	4	N	Y	120	10	ligation	16.06	147	90.9	5.3	eta	7	N
54	48	Y	N	N	Y	Y	N	N	Y	Y	37.8	16.09	183	92.3	3.8	Y	11	N	gangrene	15	N	Y	54	10	ligation	5.27	113	82.5	8.9	cefa+metro	4	N
27	32	Y	N	N	Y	N	N	N	N	N	36.4	16.66	3	78.6	14.4	Y	12	N	suppurative	10.5	N	N	59	10	Hem-o-lok	12.02	18	76.8	14.8	cefa+metro	4	N
38	6	N	Y	N	Y	N	Y	N	N	N	37.5	15.41	4	85.3	8.3	N	14	N	suppurative	12	N	N	53	10	ligation	6.09	65	59.5	26.1	cefa+metro	3	N
19	72	Y	N	N	Y	N	N	N	N	Y	37.4	6.11	10	71.1	22.7	N	9	N	suppurative	5	N	Y	75	5	ligation	5.5	7	64	26.7	cefa+metro	3	wound infection
37	83	Y	N	N	Y	Y	N	N	N	Y	38	15.66	207	84	7.2	Y	12	Y	gangrene	4.5	N	Y	210	30	ligation	8.81	144	76.3	16.2	eta	13	N
44	16	N	N	Y	Y	Y	N	N	Y	Y	37.2	17.47	49	90.4	8	N	10	N	suppurative	5.5	N	N	48	2	ligation	10.79	59	60.5	30.6	cefa+metro	3	N
35	17	N	Y	N	Y	Y	Y	N	N	N	38	10.72	5	85.4	11	Y	10	Y	suppurative	6.5	N	Y	66	5	ligation	6.86	35	63	27.1	cefa+metro	3	N
26	36	N	N	Y	N	N	N	N	N	Y	38.2	17.55	2	79.6	15	N	13	Y	gangrene	32	N	Y	54	2	Hem-o-lok	11.1	121	77.9	11.9	cefa+metro	4	N
35	17	N	Y	N	N	N	N	N	Y	Y	37	12.28	17	82.1	13.5	N	8	N	gangrene	6.5	N	Y	77	10	Hem-o-lok	12.1	122	78.9	12.9	cefa+metro	6	N
16	48	Y	N	N	Y	Y	N	N	N	N	37.4	12	89	81	10.8	Y	18	Y	gangrene	11	Y	Y	80	10	ligation	8.38	98	85.4	7.6	cefa+metro	3	N
67	7	N	Y	N	Y	N	Y	N	N	N	37	12.81	11	88.9	5.3	Y	9	N	suppurative	4	N	Y	66	20	Hem-o-lok	5.32	49	64.8	25	cefa+metro	2	N
37	32	Y	N	N	Y	Y	Y	N	N	Y	36.8	8.96	3	80.6	14.6	Y	16	N	suppurative	9.5	N	N	51	10	Hem-o-lok	7.29	13	56.6	28.8	cefa+metro	4	N
56	17	Y	N	N	N	N	N	N	N	Y	39	17.03	118	85.8	9.3	N	11	N	perforated	16	N	Y	78	10	ligation	12.61	170	77.7	17.9	cefa+metro	6	N
33	48	Y	N	N	Y	N	N	N	N	Y	39.1	5.23	156	95.6	3.8	N	8	N	gangrene	9.5	N	Y	62	10	ligation	17.85	66	91.7	3.6	eta	6	N
26	9	N	Y	N	Y	N	N	N	N	N	38	16.11	5	77.5	18.4	N	9	N	suppurative	9	N	Y	66	10	Hem-o-lok	11.06	123	71.4	22	cefa+metro	3	N
71	17	Y	N	N	Y	Y	N	hypertension	N	Y	36.5	12.21	16	89	5.7	Y	7	N	suppurative	7	N	N	53	5	ligation	8.76	79	75.1	18	cefa+metro	5	N
20	7	N	N	Y	Y	N	N	N	N	Y	37	15.2	11	85	8.9	N	7	N	suppurative	9	N	N	59	5	ligation	10.85	47	73.5	15.2	cefa+metro	3	N
75	55	N	N	Y	Y	Y	N	hypertension 糖尿病	N	N	37.7	12.38	34	77	13.8	Y	14	N	suppurative	6	N	N	51	10	Hem-o-lok	9.65	96	73.3	17.9	cefa+metro	3	N
33	8	Y	N	N	N	N	N	N	N	N	36.9	12.91	1	76.4	16.6	N	12	N	suppurative	5	N	N	52	5	Hem-o-lok	9.89	76	74.7	15.8	cefa+metro	3	N
30	24	Y	N	N	Y	N	N	N	N	N	37.3	12.27	1	77.2	17.4	Y	14	Y	suppurative	5	N	Y	57	5	ligation	9.97	51	64.1	27.4	cefa+metro	3	N
24	10	Y	N	N	N	N	N	N	N	N	37.3	17.49	1	93	4.6	Y	12	N	suppurative	9.5	N	N	54	10	Hem-o-lok	8.92	96	76.1	15.1	cefa+metro	3	N
16	21	N	N	Y	Y	N	N	N	N	Y	37.9	13	2	77	17	N	9	Y	suppurative	10.5	N	Y	50	5	ligation	7.31	36	68.6	21.3	cefa+metro	3	N
31	15	Y	N	N	Y	N	N	N	N	Y	37.3	12.07	36	85	10.1	N	8	N	suppurative	11	N	Y	87	10	Hem-o-lok	6.46	42	60.7	30.3	cefa+metro	3	N
52	33	Y	N	N	Y	Y	Y	heart diease	N	Y	37.2	12.2	9	81.6	12.5	N	10	N	suppurative	7.5	N	Y	69	10	Hem-o-lok	5.21	15	59.3	29	cefa+metro	2	N
81	48	Y	N	N	Y	Y	N	N	N	Y	38	13.27	200	87.8	8.6	N	10	N	gangrene	7	N	Y	135	30	ligation	6.23	148	73.4	16.2	cefa+metro	6	N
67	10	Y	N	N	Y	Y	N	N	N	Y	36.5	12.27	5	87.5	6.4	Y	13	N	suppurative	4.5	N	N	41	2	ligation	7.89	53	61.6	25.3	cefa+metro	3	N
30	24	Y	N	N	Y	N	N	N	N	N	37.3	16.66	8	74.8	14	Y	9	N	gangrene	12	N	Y	105	20	ligation	12.2	154	70.7	21.1	eta	6	N
27	42	Y	N	N	Y	Y	N	N	N	Y	39.2	18.35	151	90.4	5.1	Y	10	N	gangrene	5.5	N	Y	72	5	ligation	8.15	123	79.1	12.4	eta	5	N
44	36	Y	N	N	Y	N	N	N	Y	Y	37.6	11.89	3	73.5	8.5	N	10	N	perforated	9	N	Y	56	5	Hem-o-lok	4.8	24	55.9	34.3	cefa+metro	4	N
51	17	Y	N	N	Y	Y	N	hypertension	N	Y	38.5	9.88	220	89.2	8.1	N	8	N	simple	6.5	N	Y	77	10	ligation	7.26	190	90.7	6.2	cefa+metro	11	wound infection
43	5	N	Y	N	Y	Y	N	N	N	N	36.6	11.63	4	86.3	8.6	N	11	N	suppurative	5.5	N	N	62	10	ligation	7.26	67	65.6	21.2	cefa+metro	2	N
46	12	N	N	Y	N	N	N	N	N	Y	36.8	19.49	6	82.2	7.9	N	8	N	suppurative	16	N	Y	133	30	ligation	15.29	38	72.6	14.3	cefa+metro	4	N
22	53	Y	N	N	Y	N	N	N	N	Y	38.7	15.54	113	94.2	2.3	N	12	N	suppurative	6	N	Y	79	10	ligation	7.83	102	74.6	15.8	cefa+metro	5	N
42	36	Y	N	N	Y	Y	N	DB	N	Y	38	8.51	47	86.9	7.4	Y	17	N	gangrene	5.5	N	Y	92	5	ligation	15.93	170	92.3	3.8	eta	7	N
46	17	Y	N	N	Y	Y	N	N	N	N	38.3	15.57	52	94.4	2.9	N	10	N	gangrene	8	N	Y	81	10	ligation	9.29	152	87.9	6.7	cefa+metro	4	N
26	32	Y	N	N	Y	Y	N	N	N	N	36.9	14.73	3	79.8	12.2	Y	10	N	suppurative	32	N	N	36	10	Hem-o-lok	5.96	90	55.3	30.2	cefa+metro	4	N
51	17	Y	N	N	Y	Y	N	N	N	Y	37	11.32	10	86.1	8.3	N	9	N	suppurative	6.5	N	Y	71	10	ligation	6.29	42	71.8	18.3	cefa+metro	4	N
60	10	N	N	Y	N	N	N	hypertension	N	Y	38.6	15.95	19	80.5	12.2	Y	16	N	perforated	6	N	N	51	5	ligation	10.89	86	68.7	24.1	cefa+metro	4	N
37	10	N	N	Y	Y	N	N	N	N	N	36.8	14.73	18	81.4	12.6	N	10	N	suppurative	8	N	N	52	20	ligation	7.68	23	65.4	27.7	cefa+metro	3	N
34	240	Y	N	N	Y	N	N	N	N	Y	38.9	15.75	180	81.6	5.5	N	12	Y	gangrene	21	N	Y	174	20	ligation	13.49	166	86.1	7.3	eta	9	N
31	3	N	N	Y	Y	Y	N	N	N	Y	36.5	15.23	3	87.2	6.4	N	8	N	suppurative	8	N	N	61	10	ligation	8.67	45	59.7	25.3	cefa+metro	2	N
50	30	Y	N	N	Y	N	N	N	N	Y	37.4	20.43	13	87.3	3.2	N	9	N	gangrene	20.5	Y	Y	58	10	ligation	14.22	42	84.7	7.7	cefa+metro	3	N
26	34	Y	N	N	Y	Y	Y	N	N	Y	37.6	19.48	90	84.7	6.7	Y	13	Y	suppurative	10	N	Y	121	30	ligation	12.11	187	76.7	12.2	cefa+metro	6	N
27	30	Y	N	N	Y	N	N	N	N	N	37.7	14.19	105	79.6	15.5	N	10	N	suppurative	7	N	N	52	5	ligation	5.81	83	56.2	29.1	cefa+metro	4	N
34	17	Y	N	N	Y	N	N	N	N	Y	37.1	12.79	1	75.4	16.4	N	10	N	suppurative	26.5	N	N	53	10	ligation	12.67	14	83.5	8.4	cefa+metro	3	N
26	31	Y	N	N	Y	N	N	N	N	N	36.5	19.74	23	76.6	15.3	N	10	N	suppurative	9	N	Y	122	20	ligation	26.42	121	89.1	4.8	cefa+metro	10	N
24	48	Y	N	N	Y	N	N	N	N	N	36.6	10.32	17	64.4	28.1	N	8	N	simple	2.5	N	N	58	5	ligation	7.23	75	56.1	32.8	cefa+metro	2	N
24	17	N	N	Y	Y	Y	N	N	N	Y	38.5	31.03	220	90.5	3.9	Y	12	N	gangrene	11	N	Y	88	10	ligation	16.84	190	87.1	6.8	cefa+metro	8	N
25	31	Y	N	N	Y	Y	N	N	Y	Y	36.6	10.79	10	75.7	17.9	Y	13	N	suppurative	8.5	N	Y	95	10	ligation	9.18	27	70.8	21.2	cefa+metro	4	N
42	24	Y	N	N	N	N	N	N	N	N	36.8	6.7	34	54.8	35.8	N	9	N	suppurative	6.5	N	Y	96	10	ligation	7.12	12	59.8	30.3	cefa+metro	3	N
32	78	Y	N	N	N	N	N	N	N	Y	36.8	12.1	59	77.2	14	Y	6	N	simple	6	N	N	62	5	ligation	5.45	45	53.3	32.3	cefa+metro	5	N
69	81	Y	N	N	N	N	N	hypertension 糖尿病	N	Y	39	14.86	166	90.1	6.5	Y	8	N	gangrene	14	N	Y	78	10	ligation	6.77	248	81.6	9.7	cefa+metro	4	N
28	17	Y	N	N	Y	Y	N	hypertension	N	Y	37.6	16.58	53	75.1	21.2	N	7.5	Y	suppurative	5.5	N	N	58	5	ligation	7.78	28	42.2	49.6	cefa+metro	2	N
29	10	N	Y	N	Y	Y	N	N	N	N	37.8	16.5	1	93.2	5.6	Y	11	N	suppurative	11.5	N	N	45	10	ligation	5.83	8	56.8	33.6	eta	3	N
48	11	N	Y	N	Y	N	N	N	N	N	36.7	18.99	7	92.2	5.3	Y	9	N	suppurative	4	N	Y	86	20	Hem-o-lok	12.82	68	73.1	20.5	cefa+metro	4	N
18	10	N	N	Y	N	N	N	N	N	N	36.6	13.4	3	86	8.1	Y	7	N	suppurative	7	N	N	63	20	Hem-o-lok	8.71	41	74.5	17.3	cefa+metro	3	N
28	22	Y	N	N	Y	Y	N	N	N	Y	37.9	14.5	3	81	13	Y	8	N	suppurative	10.5	N	N	50	2	ligation	10.35	21	77	18.3	cefa+metro	2	N
15	17	N	Y	N	Y	Y	N	N	N	N	36.6	18.55	3	88.1	5.7	Y	12	N	suppurative	9	N	N	59	5	ligation	9.17	44	70.7	16.7	cefa+metro	1	N
29	7	N	Y	N	N	N	N	N	N	Y	36.9	15.49	1	71.8	20.3	Y	11	N	suppurative	11	N	N	48	20	Hem-o-lok	8.32	76	66.4	23.6	cefa+metro	4	N
27	3	N	Y	N	Y	Y	N	N	N	N	37	13.77	1	87.5	9.6	N	8	Y	suppurative	7	N	Y	52	10	Hem-o-lok	7.51	72	72.9	20.1	cefa+metro	3	N
30	20	N	N	Y	N	N	N	N	Y	Y	37.3	11.51	21	68.4	23.2	Y	14	N	suppurative	23	N	Y	100	20	ligation	9.37	50	72.7	19.3	cefa+metro	4	N
48	17	Y	N	N	Y	Y	N	N	N	Y	37.2	14.89	3	89.6	6.2	N	13	N	suppurative	6.5	N	N	57	10	ligation	7.92	58	68.5	23.6	cefa+metro	3	N
29	12	N	N	Y	Y	N	N	N	N	Y	39	17.07	21	85.3	8.8	N	11	N	suppurative	14	N	N	68	5	ligation	6.48	29	46.7	39.2	cefa+metro	4	N
42	6	Y	N	N	Y	N	N	N	N	Y	37	17.43	8	74.5	18	N	10	N	suppurative	5.5	N	Y	106	20	Hem-o-lok	10.7	55	63.1	28	cefa+metro	4	N
66	36	Y	N	N	Y	N	N	N	N	Y	38.5	8.75	36	87.8	8	N	10	N	suppurative	3.5	N	N	52	5	ligation	8.67	200	90.9	3.7	eta	6	N
53	20	Y	N	N	Y	Y	N	N	N	Y	36.8	9.49	11	88.7	6.5	N	11	N	suppurative	9	N	N	89	10	ligation	3.77	28	65.4	26.3	cefa+metro	2	N
21	17	Y	N	N	N	N	N	N	N	N	37.3	7.11	12	75.9	15.6	N	8	Y	suppurative	12	N	Y	52	5	ligation	3.53	6	69.9	19.3	cefa+metro	3	N
51	13	N	Y	N	N	N	N	N	N	N	37.8	22.27	22	88.6	6	Y	11	N	suppurative	6	N	N	90	20	ligation	12.14	113	78.1	11.3	cefa+metro	5	N
36	7	N	N	Y	N	N	N	N	N	N	37.9	13.41	7	72.5	17.8	N	12	N	suppurative	12	N	Y	84	10	ligation	13.61	25	75.9	15.9	cefa+metro	3	N
70	10	Y	N	N	Y	N	N	N	N	Y	36.8	13.44	5	87.7	9.7	N	12	N	suppurative	8	N	Y	62	5	ligation	11.07	137	77.7	15.8	cefa+metro	6	N
60	6	N	N	Y	N	N	N	hypertension	N	Y	37.1	5.09	2	64.2	27.7	N	9	Y	suppurative	21.5	N	Y	65	10	ligation	5.55	19	67.8	21.6	cefa+metro	3	N
51	15	Y	N	N	Y	Y	N	N	Y	Y	36.8	12.22	1	85	8.6	N	9	N	gangrene	5	Y	Y	112	20	ligation	9.67	164	81.1	8.2	eta	7	N
51	24	Y	N	N	Y	N	N	hypertension	N	Y	36.3	13.09	3	82.3	13.1	Y	14	N	suppurative	25	N	Y	104	20	ligation	8.56	299	80	10.9	cefa+metro	4	N
51	12	N	N	Y	Y	N	N	N	N	N	37.3	18	23	79	17	N	9	N	suppurative	2	N	N	40	2	ligation	6.67	13	49.1	42.6	cefa+metro	2	N
22	24	Y	N	N	Y	Y	N	N	N	Y	37.2	14.5	79	77.9	16.1	N	7	N	suppurative	8	N	N	64	10	ligation	6.95	33	65	27.1	cefa+metro	3	N
60	48	Y	N	N	Y	N	N	N	N	Y	37.2	12.15	99	81.6	11.5	N	9	N	suppurative	4	N	Y	69	5	ligation	9.64	176	79.2	14	cefa+metro	5	N
42	5	N	Y	N	Y	Y	N	N	N	N	36.6	20.94	4	85.3	9.5	Y	10	N	suppurative	12	N	Y	83	10	Hem-o-lok	9.76	50	68.5	22	cefa+metro	4	N
47	8	N	Y	N	Y	Y	N	hypertension	N	Y	36.8	10.14	2	90.2	7.3	Y	13	N	suppurative	5	N	N	82	20	Hem-o-lok	5.1	12	63.1	28	cefa+metro	4	N
24	48	N	N	Y	N	N	N	N	N	Y	37.1	12.02	55	68.8	19.6	Y	9	N	suppurative	34	N	Y	98	20	Hem-o-lok	9.1	6	51	35.4	cefa+metro	4	N
34	24	Y	N	N	N	N	N	N	N	Y	36.7	14.5	7	77.3	15.2	N	18	Y	suppurative	7	N	Y	48	10	Hem-o-lok	8.67	37	66.4	21.8	cefa+metro	3	N
32	17	Y	N	N	Y	Y	N	N	N	Y	37.4	16.04	79	81.8	9.7	Y	12	N	gangrene	7.5	Y	Y	72	10	ligation	6.01	35	52.1	36.6	cefa+metro	3	N
51	12	N	Y	N	N	N	N	N	N	Y	38.5	13.55	1	77.2	14.4	N	10	Y	suppurative	7	N	Y	125	20	ligation	7.45	108	80	11.1	cefa+metro	7	N
46	83	Y	N	N	Y	Y	N	DB	N	Y	36.7	10.25	4	82.6	11.2	Y	13	N	suppurative	57.5	N	Y	125	20	Hem-o-lok	9.05	63	77.7	14.9	cefa+metro	3	N
39	80	Y	N	N	N	N	N	N	Y	N	36.9	12.49	13	78.4	15.1	N	13	Y	simple	10	N	Y	116	20	Hem-o-lok	15.19	159	82.9	11.2	cefa+metro	4	N
27	1	N	N	Y	Y	Y	N	N	N	N	38	13.7	212	81.8	9.3	N	13	N	gangrene	9	Y	Y	122	10	ligation	10.27	220	78.9	10.4	cefa+metro	7	N
53	19	Y	N	N	Y	Y	N	hypertension	Y	Y	36.7	10.14	24	82.1	10.8	Y	10	N	suppurative	19	N	N	58	10	ligation	3.55	54	72.1	14.9	cefa+metro	5	N
62	24	Y	N	N	Y	Y	N	hypertension	Y	Y	36.8	15.89	12	90.7	7	N	13	N	suppurative	5	N	Y	85	20	Hem-o-lok	4.63	145	67	19.9	cefa+metro	3	N
46	48	Y	N	N	N	N	N	N	N	N	37.7	1.69	121	65.7	20.1	N	12	N	simple	13	N	N	116	10	ligation	6.34	54	77	12.5	eta	5	N
21	32	Y	N	N	Y	Y	N	N	N	Y	37.4	11.95	1	90.4	7.4	N	8	Y	suppurative	6	N	Y	134	30	Hem-o-lok	8.32	107	77.8	15.6	cefa+metro	4	N
27	18	Y	N	N	Y	Y	N	N	N	Y	37.5	18.77	4	91.6	4	N	8	N	suppurative	14	N	N	60	5	ligation	11.02	17	62.7	31.2	cefa+metro	4	N
27	24	Y	N	N	Y	Y	N	N	N	N	36.8	14.27	1	91.5	5.3	Y	12	N	simple	6.5	N	N	80	20	Hem-o-lok	11.02	165	80.3	11.9	cefa+metro	4	N
49	6	N	Y	N	Y	Y	N	N	N	Y	36.5	10.86	2	83.2	12.1	Y	9	N	suppurative	10	N	Y	70	5	ligation	6.9	95	66.8	25.8	cefa+metro	4	N
35	80	Y	N	N	Y	Y	N	N	N	Y	38.1	16.5	35	92.9	5	N	8	N	suppurative	3	N	N	104	20	ligation	5.4	37	58.9	22	cefa+metro	2	N
34	28	Y	N	N	N	N	N	N	N	N	36	9.37	13	78.7	13.3	Y	13	N	suppurative	24.5	N	Y	68	10	ligation	5.42	79	64.2	22.9	cefa+metro	3	wound infection
60	24	Y	N	N	Y	Y	N	N	N	Y	37.7	15.65	84	92.2	4.6	Y	10	N	gangrene	9.5	Y	Y	120	20	ligation	10.65	172	81.5	11.8	cefa+metro	6	N
41	56	Y	N	N	Y	N	N	hypertension	N	Y	36.9	8.66	239	68.8	22.1	N	10	N	simple	5.5	N	Y	103	20	Hem-o-lok	10.31	139	89.3	6.8	cefa+metro	7	wound infection
35	24	N	N	Y	Y	Y	N	N	N	Y	40	11.56	12	86.7	7.5	Y	13	Y	gangrene	5.5	Y	Y	159	15	Hem-o-lok	10.22	210	86.5	6.7	cefa+metro	7	N
15	24	N	Y	N	Y	Y	N	N	N	N	38.5	16.32	70	94.2	3.6	N	6	N	suppurative	4	N	N	49	5	ligation	6.74	73	63.9	22	cefa+metro	3	N
55	7	N	Y	N	Y	Y	N	N	N	N	36.8	29.07	1	84.2	9.2	N	13	N	suppurative	4.5	N	Y	109	10	Hem-o-lok	15.02	113	68.9	18.4	cefa+metro	7	N
53	76	Y	N	N	Y	N	N	N	N	Y	37	16.37	210	91.5	4	Y	14	Y	gangrene	4.5	Y	Y	90	10	ligation	10.85	192	85.5	5.3	eta	7	wound infection
35	18	Y	N	N	Y	N	N	N	N	Y	37.2	11.29	2	85.9	8.7	Y	7	Y	gangrene	17	Y	Y	45	5	ligation	4.97	39	70.3	20.3	cefa+metro	2	N
22	24	Y	N	N	Y	Y	N	N	N	N	36.6	14.1	5	85.6	7.7	N	6	N	simple	4.5	N	N	85	10	Hem-o-lok	5.8	14	64.5	24.5	cefa+metro	3	N
31	7	N	N	Y	Y	Y	N	N	N	N	36.6	13	5	78.7	16.9	Y	8	N	suppurative	13.5	N	N	68	10	Hem-o-lok	9.21	26	69.3	24.2	cefa+metro	2	N
36	4	Y	N	N	Y	N	N	N	N	Y	37	15.31	3	83.1	12.2	N	7	N	suppurative	12	N	N	49	2	ligation	7.68	21	67.1	24.1	cefa+metro	3	N
21	24	Y	N	N	Y	Y	N	N	N	N	37.8	11	7	79.9	14.3	N	10	N	suppurative	6.5	N	Y	81	20	ligation	6.27	31	61.9	28.2	cefa+metro	2	N
42	33	N	N	Y	Y	N	N	N	Y	Y	37.1	10.64	61	76.7	19.2	N	8	Y	suppurative	26	N	Y	42	10	Hem-o-lok	2.62	111	34.4	55.7	cefa+metro	4	N
27	8	N	Y	N	N	N	N	N	N	Y	37.3	18.49	107	75.9	18.1	N	10	N	gangrene	16	N	Y	68	10	ligation	10.37	190	78	14.9	cefa+metro	5	N
23	7	N	Y	N	Y	Y	N	N	Y	N	36.3	12.35	1	88.9	7.7	Y	10	N	suppurative	4.5	N	Y	79	10	ligation	4.66	23	60.3	31.3	cefa+metro	4	N
29	32	Y	N	N	Y	N	Y	N	N	N	37.6	6.31	65	68.7	21.2	N	9	N	simple	11	N	N	103	10	Hem-o-lok	8.64	59	74.3	19.7	eta	4	N
48	76	Y	N	N	Y	N	Y	N	N	Y	38.1	27.07	203	88.4	6.4	N	30	N	simple	7	N	N	168	20	ligation	18.31	210	81.8	12.9	eta	6	wound infection
33	48	Y	N	N	N	N	Y	N	N	Y	38.1	16.16	39	81.9	10	N	23	N	gangrene	4	N	Y	60	10	ligation	14.99	184	90.8	4.7	cefa+metro	3	N
22	48	Y	N	N	N	N	N	N	N	Y	39	15.7	80	79.2	12.4	N	16	Y	suppurative	8	N	Y	96	10	Hem-o-lok	6.59	17	59.7	23.2	cefa+metro	4	N
20	12	N	N	Y	Y	N	N	N	N	Y	36.7	17.2	7	82.8	9.9	Y	13	Y	perforated	5	N	Y	56	2	ligation	10.69	42	72.5	16.5	cefa+metro	4	N
45	17	N	N	Y	Y	N	N	cerebral infarction	N	Y	37.5	10.58	22	77.9	15.9	N	10	N	suppurative	16	N	Y	60	10	Hem-o-lok	6.32	32	71.2	20.4	cefa+metro	3	N
40	7	N	N	Y	Y	Y	N	hypertension	N	N	36.1	11.92	1	76.5	17.8	N	9	N	suppurative	13.5	N	N	38	10	ligation	4.06	16	58.8	32.3	cefa+metro	3	N
24	24	Y	N	N	Y	Y	N	N	N	Y	37.8	13.41	73	77	13.6	Y	8	N	suppurative	6	N	Y	97	20	Hem-o-lok	9.61	15	69.2	20.3	cefa+metro	4	N
34	4	N	N	Y	N	N	N	N	Y	N	37.6	17.41	1	88.3	7.8	N	10	Y	suppurative	10.5	N	Y	47	5	ligation	7.58	9	56.9	36.9	cefa+metro	2	N
28	72	Y	N	N	Y	N	N	N	N	Y	37.5	9.64	20	81.1	13.3	N	7	N	simple	68	N	N	80	10	Hem-o-lok	8.46	30	92.8	4.6	cefa+metro	4	N
18	12	N	N	Y	N	N	N	N	N	Y	38.1	18.33	68	87.5	5.6	N	8	N	suppurative	13	N	N	86	20	ligation	10.56	57	65.8	25.2	cefa+metro	5	N
25	12	N	N	Y	Y	N	N	N	N	Y	37.5	11.84	1	84	11.3	Y	11	N	simple	4	N	N	76	5	ligation	6.5	28	60.6	27.7	cefa+metro	3	N
21	24	N	N	Y	Y	Y	N	N	N	Y	37.6	21.54	133	88.9	3.9	N	8	Y	simple	2.5	N	N	99	5	ligation	10.45	150	92.6	5.6	cefa+metro	3	N
38	24	Y	N	N	N	N	N	N	N	N	37.2	10.4	32	85.8	8.3	Y	14	N	suppurative	9.5	N	Y	73	10	ligation	6.01	27	52.4	34.3	cefa+metro	3	N
38	20	Y	N	N	Y	Y	N	N	N	N	38.9	13.27	29	88.7	6.1	Y	9	N	suppurative	8	N	Y	57	10	ligation	4.43	34	51.2	40.6	cefa+metro	2	N
39	5	Y	N	N	N	N	N	hypertension	N	Y	37.8	11	22	78	17	N	10	N	suppurative	4.5	N	N	50	5	ligation	6.91	50	58.7	32.6	cefa+metro	2	N
66	48	N	N	Y	N	N	N	hypertension	N	Y	37	14.73	87	74.2	16.9	N	10	N	suppurative	12	Y	Y	139	30	Hem-o-lok	17.98	97	83	11.5	cefa+metro	4	N
27	48	Y	N	N	N	N	N	N	N	Y	36.5	17.96	260	91.4	2.7	N	13	Y	gangrene	2	Y	Y	180	30	Hem-o-lok	6.8	140	83.5	9.7	eta	17	N
29	20	Y	N	N	N	N	N	N	N	N	37.3	12.85	1	67.1	24.3	N	9	N	suppurative	20	N	N	46	10	ligation	3.81	52	41.5	40.4	cefa+metro	3	N
34	60	Y	N	N	N	N	N	N	N	Y	40	11.58	58	74	18.2	Y	10	N	suppurative	10.5	N	Y	82	20	Hem-o-lok	8.5	42	73.2	18	cefa+metro	5	N
38	12	Y	N	N	Y	Y	N	hypertension	N	Y	37.2	11.14	4	87.4	7.6	Y	8	N	gangrene	7	Y	Y	96	10	Hem-o-lok	6.4	101	70.6	18.4	cefa+metro	5	N
21	72	Y	N	N	N	N	N	N	N	Y	37.9	6.97	6	64.6	28.8	Y	7	N	simple	7	N	N	79	10	Hem-o-lok	9.27	16	79.8	14.6	cefa+metro	2	N
25	5	N	N	Y	N	N	N	N	N	N	36.1	7.79	4	77	16.2	N	3	N	simple	2	N	N	43	2	ligation	7.39	43	79.6	12.4	cefa+metro	2	N
37	17	Y	N	N	Y	Y	N	N	N	Y	37.1	13	67	81	11	Y	15	N	suppurative	14	N	Y	81	10	Hem-o-lok	11.38	62	75.4	14.2	cefa+metro	4	N
21	24	Y	N	N	N	N	N	N	N	Y	36.5	16.32	151	64.3	26.8	Y	12	Y	simple	23	N	Y	59	20	Hem-o-lok	11.93	31	60.2	31.9	cefa+metro	4	N
35	7	N	N	Y	Y	Y	N	hypertension	N	Y	36.7	14.17	1	92.3	4.8	N	10	N	suppurative	4.5	N	N	44	5	ligation	5.82	53	72	19.4	cefa+metro	2	N
45	17	N	N	Y	Y	N	N	N	N	N	36.4	9.03	10	79.6	13.8	N	11	N	suppurative	6.5	N	N	59	5	ligation	7.18	7	69.2	21.3	cefa+metro	2	N
43	24	Y	N	N	Y	Y	N	N	Y	Y	36.8	10.77	14	74.1	17.5	N	9	N	suppurative	13	N	N	74	10	Hem-o-lok	6.76	7	63.4	27.4	cefa+metro	3	N
54	12	Y	N	N	Y	Y	N	N	N	Y	36.7	14.14	1	89.2	6.5	N	9	N	gangrene	8	N	Y	62	10	Hem-o-lok	6.85	137	58.1	27.3	cefa+metro	3	N
41	17	Y	N	N	N	N	N	N	N	N	37.2	13.01	1	89.9	4.8	N	6	N	suppurative	2.5	N	Y	70	5	ligation	6.78	48	65.6	23.2	cefa+metro	5	N
28	3	N	N	Y	Y	Y	N	N	N	N	36.5	18.66	1	87.5	8.6	Y	11	N	suppurative	8	N	Y	73	10	Hem-o-lok	10.97	224	76.2	14.5	cefa+metro	3	N
23	72	Y	N	N	N	N	Y	N	N	Y	37.2	14.93	221	77.7	15.7	Y	11	Y	gangrene	6.5	Y	Y	120	10	Hem-o-lok	15.26	295	89.7	5.9	cefa+metro	5	N
63	3	N	Y	N	Y	Y	N	N	N	N	37.5	11.2	1	64.9	29.7	N	14	N	simple	10	N	N	51	10	ligation	7.21	6	53.9	34.5	cefa+metro	4	N
34	3	N	Y	N	Y	Y	N	N	N	Y	37	11.29	3	84.1	13	Y	14	N	suppurative	7.5	N	Y	64	5	ligation	9.12	35	65.7	26.1	cefa+metro	3	N
36	55	Y	N	N	Y	N	N	N	N	Y	36.6	11.5	12	65	26.8	N	12	N	suppurative	26.5	N	Y	82	10	Hem-o-lok	8.51	16	56.3	33.8	cefa+metro	4	N
27	52	Y	N	N	N	N	N	N	Y	Y	36.7	14.23	8	82.5	11.1	N	9	N	suppurative	34	N	Y	60	20	Hem-o-lok	4.14	44	61.1	23.4	cefa+metro	3	N
46	32	Y	N	N	Y	N	N	N	N	Y	37.5	15.78	216	85.5	10.2	Y	11	N	suppurative	11	N	Y	50	10	ligation	5.78	90	65.7	26.1	cefa+metro	4	N
26	6	N	N	Y	N	N	N	N	N	N	37	15.65	1	65.5	27	N	7	N	suppurative	7	N	N	62	20	ligation	7.56	114	61.7	25.9	cefa+metro	2	N
37	35	N	N	Y	N	N	N	N	Y	Y	37.4	14.19	18	78.9	9.7	N	12	N	suppurative	28	N	Y	91	20	ligation	13.34	112	91.4	3.2	cefa+metro	4	N
46	6	N	N	Y	Y	Y	N	N	Y	Y	36.7	17.28	4	93.7	4.2	N	10	N	suppurative	9	N	N	60	5	ligation	10.87	190	92	5.4	cefa+metro	6	N
29	15	N	N	Y	N	N	N	N	N	Y	37.1	11.73	57	82.8	12.4	N	13	Y	suppurative	8	N	Y	63	10	ligation	8.58	73	91	7.5	cefa+metro	4	N
64	12	Y	N	N	Y	Y	N	N	N	N	37.3	10.75	1	85.7	10.7	N	10	N	suppurative	5.5	N	N	52	5	ligation	5.86	95	71.5	19.5	cefa+metro	3	N
27	8	N	N	Y	Y	Y	Y	N	N	N	36.5	20.14	7	92.6	3.3	N	14	N	suppurative	8.5	N	N	43	10	ligation	8.87	118	66.5	21.8	cefa+metro	4	N
38	36	Y	N	N	Y	Y	N	N	N	Y	36.2	48.07	220	97.7	1.1	Y	13	N	suppurative	5	N	Y	71	10	ligation	13.67	140	83.7	12.9	eta	4	N
34	34	Y	N	N	Y	Y	N	N	N	N	36.8	13.44	5	69.6	24.6	Y	11	Y	gangrene	8.5	N	Y	75	10	ligation	8.53	113	74.9	18.4	cefa+metro	4	N
16	20	Y	N	N	Y	Y	N	N	N	N	37	15.52	49	79.3	10.8	N	8	N	suppurative	7	N	Y	63	5	ligation	12.48	105	83.9	7.8	cefa+metro	3	N
52	83	Y	N	N	Y	Y	N	N	N	N	36.6	11.69	6	88.3	6.8	N	8	N	perforated	17.5	Y	Y	115	30	ligation	8.39	225	84.8	8.7	cefa+metro	5	N
68	12	Y	N	N	Y	Y	N	N	N	Y	36.5	16.64	1	89.8	5	N	17	N	gangrene	12	Y	Y	118	20	ligation	8.59	220	88.3	4.9	eta	8	N
25	72	N	N	Y	Y	Y	N	N	N	Y	37.3	8.28	165	80.4	12.1	N	6	N	simple	19.5	N	N	71	5	ligation	6.33	131	78.6	15	cefa+metro	3	N
35	17	Y	N	N	N	N	N	N	N	N	36.4	9.73	1	73.6	18.4	N	7	Y	simple	14	N	Y	47	5	Hem-o-lok	7.51	7	73.2	17.6	cefa+metro	3	N
49	48	Y	N	N	N	N	N	N	N	Y	37.7	13.02	6	67.5	22.9	N	10	N	suppurative	25.5	N	Y	85	10	ligation	8.21	46	88	10.1	cefa+metro	3	N
58	24	Y	N	N	N	N	N	N	N	Y	37.7	18.56	147	88.8	6.1	N	8	Y	gangrene	5.5	N	Y	45	5	Hem-o-lok	7.35	67	78.5	13.3	cefa+metro	4	N
26	72	Y	N	N	Y	Y	N	N	N	Y	37.1	11.54	6	71.7	19.7	N	7	Y	simple	20.5	N	Y	83	5	ligation	6.02	23	69.1	19.9	cefa+metro	3	N
31	12	Y	N	N	N	N	N	N	N	N	37.5	13.97	1	84.8	9.9	N	12	N	simple	6	N	Y	62	2	Hem-o-lok	7	101	66.6	20.7	cefa+metro	3	N
28	10	Y	N	N	N	N	Y	N	N	N	37.2	14.55	3	85	9.7	N	8	N	simple	18	N	N	71	10	ligation	6.58	21	62.7	22.9	cefa+metro	3	N
54	24	Y	N	N	Y	N	N	N	N	Y	37.8	9.83	11	67.1	26	N	10	N	suppurative	13	N	Y	46	10	ligation	7.06	38	62	29.1	cefa+metro	3	N
18	17	Y	N	N	N	N	N	N	N	Y	37.8	14.45	7	77.3	16.3	N	8	Y	suppurative	15.5	N	Y	53	10	ligation	6.89	6	59.4	33.2	cefa+metro	3	N
31	43	Y	N	N	Y	N	N	N	N	N	38	9.13	73	70.6	18.7	N	7	N	simple	30.5	N	N	50	5	ligation	8.27	72	66.3	24.8	cefa+metro	3	N
25	30	Y	N	N	Y	N	N	N	N	N	36.9	19	17	82	7	N	9	N	suppurative	17	N	N	44	5	ligation	6.78	4	57.5	31.1	cefa+metro	3	N
46	24	N	N	Y	N	N	N	N	N	Y	37.9	17.81	36	84	8.8	N	13	Y	simple	15	N	Y	77	10	ligation	12.13	151	76.1	14.5	eta	4	N
59	24	N	N	Y	Y	N	N	DB	N	Y	37.1	11.56	17	79.1	14.2	N	10	N	suppurative	27	N	Y	62	10	Hem-o-lok	7.93	113	91.2	6.8	cefa+metro	3	N
24	48	Y	N	N	Y	Y	Y	N	N	Y	36.5	13.13	40	78.8	15.2	Y	14	N	gangrene	27	N	Y	73	10	ligation	8.25	45	78.5	13.1	cefa+metro	4	N
39	16	Y	N	N	Y	N	N	N	N	N	37	17.15	47	77.8	16.3	N	10	Y	suppurative	4.5	N	Y	94	30	ligation	16.77	189	82.2	10.6	eta	4	N
33	5	N	Y	N	Y	Y	N	N	N	Y	36.9	13.35	5	71.5	21.3	N	7	N	suppurative	4.5	N	N	46	5	ligation	7.58	53	56.2	33.5	cefa+metro	3	N
68	80	Y	N	N	Y	Y	N	DB	N	Y	38.5	17.22	3	82.8	9.8	N	11	N	perforated	28	Y	Y	112	10	ligation	7.19	121	79.5	9	eta	4	N
33	29	Y	N	N	Y	Y	Y	N	N	N	36.5	16.86	5	95.7	2.6	N	15	N	gangrene	25	N	Y	60	5	ligation	7.53	14	61	30.4	cefa+metro	3	N
32	15	Y	N	N	Y	Y	N	N	N	Y	37.9	10.39	3	83.3	13.1	Y	9	Y	suppurative	8.5	N	Y	82	2	ligation	9.56	210	89.6	7.5	eta	5	N
43	10	N	Y	N	Y	N	N	N	N	N	36.4	16.77	4	84.3	10.6	Y	16	N	suppurative	20.5	N	Y	61	20	ligation	11.76	26	76.3	16.2	cefa+metro	4	N
34	8	N	N	Y	Y	Y	N	N	N	N	37.2	15.86	3	85.1	9.2	N	7	N	suppurative	6	N	N	69	5	ligation	7.94	5	79.3	10.1	cefa+metro	3	N
51	24	N	N	Y	N	N	N	N	Y	N	36.7	5.91	36	63.4	25.5	Y	10	N	gangrene	7.5	N	Y	84	10	ligation	5.69	56	66.5	21.3	cefa+metro	3	N
35	7	N	Y	N	Y	Y	N	N	N	N	37	9.66	3	58.5	32.2	Y	14	N	suppurative	5	N	Y	81	5	ligation	10.38	250	83	11.5	eta	4	N
30	15	N	N	Y	N	N	N	N	N	N	37.2	12.04	16	73.9	18.9	Y	11	N	simple	4	N	Y	72	10	ligation	7.29	46	67	22.8	cefa+metro	2	N
27	96	Y	N	N	Y	N	N	N	N	N	37	8.76	42	76.2	16	Y	10	Y	perforated	42	Y	Y	115	20	Hem-o-lok	6.75	32	67.2	21.2	cefa+metro	5	N
50	24	N	N	Y	N	N	N	N	Y	Y	36.2	7.74	1	56.3	30.5	N	10	N	simple	7	N	Y	100	10	Hem-o-lok	9.18	11	59.4	29	cefa+metro	2	N
26	8	Y	N	N	Y	Y	N	N	N	N	36.6	13.76	1	87.1	7.9	Y	14	Y	suppurative	3.5	N	Y	68	10	ligation	7.86	40	65.5	27.2	cefa+metro	2	N
57	14	N	N	Y	N	N	N	N	N	N	38.3	13.11	1	87.6	6.4	Y	9	N	perforated	4	N	Y	61	100	Hem-o-lok	6.06	156	77.7	12.9	cefa+metro	3	N
29	26	Y	N	N	Y	N	N	N	N	N	36.2	15.43	1	72.3	21.7	N	8	N	simple	25	N	N	90	20	Hem-o-lok	10.31	16	65.8	26.2	cefa+metro	4	N
43	24	N	N	Y	Y	N	N	N	N	Y	37.5	14.03	26	78.7	16.7	Y	13	N	suppurative	5	N	Y	90	10	ligation	11.56	97	90	6.1	cefa+metro	4	N
41	3	N	N	Y	N	N	N	N	N	N	36.6	11.42	1	79	16.6	N	8	N	suppurative	7.5	N	Y	50	10	ligation	10.4	57	83.7	11.4	cefa+metro	3	N
24	22	Y	N	N	Y	Y	Y	N	N	N	39.6	10.65	39	81.9	12.7	Y	9	N	perforated	19	N	Y	77	5	ligation	8.62	150	79	12.5	eta	5	N
28	28	Y	N	N	N	N	N	N	N	Y	37.6	18.15	11	86.1	8.2	N	8	N	simple	23	N	N	66	10	Hem-o-lok	6.8	23	56.9	31	cefa+metro	4	N
59	25	Y	N	N	Y	N	N	N	N	Y	36.6	14.89	135	95.1	2.8	Y	14	Y	gangrene	2.5	N	Y	73	10	ligation	15.35	230	94.6	3.8	eta	6	N
41	8	Y	N	N	Y	N	N	N	N	Y	36.5	17.78	4	92.4	5	N	8	N	suppurative	12	N	Y	61	10	Hem-o-lok	5.52	17	57.4	32.1	cefa+metro	4	N
59	40	Y	N	N	Y	Y	N	N	N	N	37.3	14.6	13	82.4	7	N	11	N	suppurative	3	N	Y	56	5	ligation	5.84	20	51.7	36.8	cefa+metro	2	N
68	37	Y	N	N	Y	N	N	hypertension	N	Y	39	12.61	4	84.5	8	Y	10	N	suppurative	6.5	N	Y	60	10	Hem-o-lok	3.97	15	61.5	23.1	cefa+metro	4	N
64	6	Y	N	N	Y	N	N	hypertension 冠心病	N	N	36.8	10.83	3	78	15.7	N	10	N	suppurative	10.5	N	N	47	5	Hem-o-lok	8.12	6	65.1	27.2	cefa+metro	3	N
33	43	N	N	Y	N	N	N	N	N	N	36.2	12.1	29	82.4	9	N	7	N	simple	6	N	N	75	20	ligation	5.14	21	63.8	21.6	cefa+metro	3	N
20	30	Y	N	N	N	N	N	N	N	Y	37.2	19.41	109	84.1	6.3	Y	10	N	suppurative	3	N	Y	66	10	ligation	10.91	141	74.4	10.6	cefa+metro	3	N
43	20	N	N	Y	Y	Y	N	N	N	Y	37.1	9.89	99	79.4	12.3	Y	12	N	suppurative	2.5	N	Y	64	5	ligation	5.64	65	58.3	30.5	cefa+metro	2	N
27	22	Y	N	N	Y	Y	N	N	N	Y	38	13.16	35	87.2	9	Y	9	N	suppurative	2	N	Y	75	10	ligation	11.39	45	72.8	16.5	eta	3	N
48	72	Y	N	N	Y	Y	N	N	N	Y	37.7	7.28	134	80.1	9.5	N	7	Y	gangrene	4	N	Y	72	10	ligation	6.1	58	84.9	6.2	cefa+metro	5	N
28	48	N	N	Y	N	N	N	N	N	N	36.5	13.57	117	70.3	20.8	N	7	N	simple	2.5	N	Y	132	10	ligation	11.27	37	66.2	24	cefa+metro	3	N
37	24	Y	N	N	Y	Y	N	N	N	Y	36.4	15.56	7	61.1	28.7	N	12	N	suppurative	8	N	Y	70	10	Hem-o-lok	8.84	17	49.9	39.4	cefa+metro	4	N
85	120	Y	N	N	Y	Y	Y	hypertension	N	Y	36.7	10.76	187	77.5	7.3	Y	11	Y	gangrene	26	Y	Y	103	30	ligation	9.26	103	7.36	9	eta	11	N
32	24	Y	N	N	Y	Y	N	N	N	Y	36.3	11.82	1	79.1	15	N	10	N	simple	6.5	N	N	60	5	ligation	7.31	36	53.7	35.7	cefa+metro	2	N
63	48	Y	N	N	Y	Y	N	hypertension	N	N	38.4	13.74	57	93.8	2.4	Y	10	N	gangrene	1	Y	Y	110	10	ligation	7.3	24	77.3	N	cefa+metro	5	N
24	10	Y	N	N	Y	Y	N	N	N	N	36	18.19	1	87.2	7.9	Y	13	N	suppurative	2	N	Y	51	5	Hem-o-lok	6.84	26	64.1	24.1	cefa+metro	2	N
32	6	N	N	Y	Y	Y	N	N	N	Y	37	13.84	3	87.3	5.6	N	12	N	suppurative	13.5	N	Y	59	10	Hem-o-lok	8.01	24	67.9	23.6	cefa+metro	3	N
35	48	Y	N	N	Y	Y	N	N	N	Y	37.1	15.63	8	83.8	11.8	Y	11	N	suppurative	8	N	Y	75	10	ligation	12.48	14	86.6	9.1	cefa+metro	3	N
68	13	N	Y	N	Y	Y	N	hypertension	N	N	36.5	10.16	3	78.1	19.4	Y	11	N	suppurative	3	N	Y	65	10	ligation	6.98	108	55.9	36.2	eta	4	N
33	17	Y	N	N	Y	N	N	DB	Y	N	37.5	11.17	1	80.6	15.3	Y	12	N	suppurative	5	N	Y	61	10	ligation	6.12	30	59.2	34.7	cefa+metro	3	N
35	8	Y	N	N	N	N	N	N	N	N	37.5	15.11	4	93.3	2.4	Y	11	N	suppurative	2	N	Y	43	5	ligation	5.88	67	73.6	17.2	cefa+metro	3	N
53	8	Y	N	N	Y	Y	N	N	N	Y	37.8	10.24	4	89.8	7.2	N	6	N	suppurative	4	N	Y	54	2	ligation	4.33	39	69.6	21	cefa+metro	3	N
36	10	N	Y	N	Y	Y	N	N	N	Y	37.5	15.74	7	85.4	8.8	N	8	N	suppurative	8	N	Y	68	20	Hem-o-lok	8.55	12	63.2	26.1	cefa+metro	4	N
60	20	N	N	Y	N	N	N	hypertension	N	N	36.6	7.22	11	61.4	31	Y	10	N	simple	8	N	Y	56	10	Hem-o-lok	5.87	31	71.7	20.3	cefa+metro	4	N
68	78	Y	N	N	Y	Y	N	hypertension 心动过缓	N	Y	38	9.11	38	80.8	11	N	13	N	suppurative	10.5	Y	Y	141	20	ligation	6.29	91	70.8	17.1	cefa+metro	6	N
61	6	N	Y	N	Y	Y	N	N	Y	Y	36.6	9.58	25	84.3	10.8	N	14	Y	simple	1.5	N	Y	100	10	ligation	11.12	36	84.6	9.7	cefa+metro	3	N
53	79	N	N	Y	N	N	N	herat DB	N	Y	38.2	20.4	160	78.5	10.7	N	15	Y	gangrene	5.5	Y	Y	187	50	ligation	12.8	170	83.2	8	cefa+metro	16	N
64	17	Y	N	N	Y	Y	N	N	Y	Y	36.9	11.41	1	84.3	11.8	N	9	N	suppurative	3.5	N	Y	39	5	ligation	8.58	22	65.8	29.4	cefa+metro	2	N
39	37	Y	N	N	N	N	N	N	N	Y	37.5	7.49	32	72.1	21.2	N	8	Y	suppurative	6	N	Y	114	10	Hem-o-lok	10.28	36	88.3	9.3	cefa+metro	4	N
52	24	N	N	Y	N	N	N	N	N	Y	37.7	12.81	15	80.3	11.8	N	13	N	suppurative	12	N	Y	64	10	ligation	7.12	17	65.1	23.2	cefa+metro	2	N
30	48	Y	N	N	N	N	N	N	N	N	36.4	11.72	12	76.4	17.7	N	12	N	suppurative	2.5	N	Y	72	20	ligation	6.8	5	66.2	23.1	cefa+metro	2	N
30	28	N	N	Y	Y	N	N	N	N	N	36.1	12.44	14	72.1	20.7	Y	15	N	suppurative	4	N	N	61	10	ligation	8.46	78	63.9	21.3	cefa+metro	2	N
30	7	N	Y	N	Y	N	N	N	N	N	36.7	17.11	13	76.7	17.1	N	7	N	suppurative	3.5	N	N	42	5	ligation	11.18	186	82.2	12.4	cefa+metro	2	N
33	72	N	N	Y	Y	Y	N	hypertension	N	Y	38	7.29	10	51.8	37.4	N	8	N	simple	12.5	N	N	70	20	ligation	7.62	2	55	33.5	cefa+metro	3	N
48	7	N	Y	N	Y	Y	N	N	Y	N	36.4	10.89	1	90	7.4	N	12	N	simple	20	N	N	28	5	ligation	5.08	1	61.4	27	cefa+metro	4	N
38	8	N	N	Y	Y	N	Y	N	N	N	36.3	9.97	10	80	11.9	N	11	N	suppurative	5	N	Y	57	5	ligation	12.33	100	91.6	3.4	cefa+metro	5	N
70	15	Y	N	N	Y	Y	N	heart diease	N	Y	36.4	14.46	8	86.4	9.9	N	10	N	gangrene	1.5	N	Y	79	15	ligation	7.4	43	72.4	21.1	eta	2	N
66	8	N	N	Y	N	N	N	N	N	N	37.9	9.76	15	79.6	14.3	Y	13	N	suppurative	2	N	Y	57	5	ligation	3.78	22	53.1	36.5	cefa+metro	3	N
47	33	Y	N	N	N	N	N	N	N	Y	36.9	12	22	78	14	N	10	N	suppurative	2.5	N	Y	79	30	Hem-o-lok	9.77	74	78	12.3	cefa+metro	4	N
59	48	Y	N	N	Y	Y	N	N	N	Y	37.7	11.05	23	84.9	7.9	Y	12	Y	suppurative	2	N	N	48	5	ligation	5.32	68	70.2	18.4	cefa+metro	2	N
74	10	N	Y	N	Y	N	N	N	N	N	37.1	10.87	3	86.7	9.7	N	7	N	suppurative	20	N	Y	41	10	Hem-o-lok	7.7	32	65	26	cefa+metro	4	N
28	9	Y	N	N	Y	N	N	N	N	N	37.5	10.7	4	87	9.3	N	9	N	suppurative	2	N	Y	47	10	ligation	4.31	15	57.5	31.6	cefa+metro	3	N
35	8	N	N	Y	Y	N	N	N	Y	Y	39	16.07	11	89.2	6.3	N	10	N	suppurative	3.5	N	Y	82	5	ligation	10.29	36	91.3	6.9	cefa+metro	3	N
20	24	N	N	Y	N	N	N	N	Y	Y	36.2	14.02	4	85.6	10.5	N	13	N	simple	1.5	N	Y	78	10	ligation	13.25	37	86	10	cefa+metro	4	N
31	67	Y	N	N	Y	N	N	hypertension	N	N	36.8	12.91	16	75.3	18.8	N	13	N	suppurative	6.5	N	Y	90	20	Hem-o-lok	13.6	15	68.4	23.5	cefa+metro	8	N
28	12	N	N	Y	N	N	N	N	N	N	38.2	11.24	20	77.6	17.7	N	18	Y	suppurative	8	N	Y	69	15	ligation	6.82	115	71.3	21.6	cefa+metro	5	N
67	24	Y	N	N	Y	Y	N	N	N	N	36	13.88	1	78.5	13.8	N	10	N	suppurative	6	N	Y	76	10	ligation	9.02	23	54.5	30.8	cefa+metro	2	N
32	48	Y	N	N	Y	Y	N	N	N	N	37.2	13.09	25	60.4	29.8	N	7	N	suppurative	2	N	Y	50	10	Hem-o-lok	11.36	17	66.9	24.3	cefa+metro	3	N
54	14	Y	N	N	Y	Y	N	N	N	Y	36.8	17.97	38	85.5	8.5	N	18	N	perforated	3.5	N	Y	77	10	ligation	13.69	34	75.9	16.1	cefa+metro	4	N
25	6	N	Y	N	Y	Y	N	N	N	Y	37.5	14.48	1	87.6	8.3	N	8	N	suppurative	8	N	Y	62	5	ligation	5.49	26	64.3	28.6	cefa+metro	3	N
54	16	Y	N	N	N	N	N	N	N	N	36.1	12.78	21	88.6	8.1	Y	10	Y	suppurative	8	N	Y	94	10	Hem-o-lok	10.04	49	79.7	14.1	cefa+metro	3	N
43	7	N	Y	N	Y	N	N	N	N	N	36.5	16.36	5	67.9	22.4	N	7	N	suppurative	5	N	Y	77	20	ligation	8.97	36	58	28.3	cefa+metro	3	wound infection
27	9	Y	N	N	Y	N	N	N	N	N	37.4	21.33	22	89	7.2	N	7	N	suppurative	2	N	Y	66	5	ligation	8.43	12	57.8	31	cefa+metro	2	N
34	28	Y	N	N	Y	Y	N	N	N	N	38.6	16.21	2	84.9	13.6	Y	10	N	suppurative	4.5	N	Y	63	10	ligation	10.5	100	72.7	16.9	cefa+metro	4	N
34	40	Y	N	N	Y	Y	N	N	N	Y	37.4	14.07	8	85.6	9	N	10	N	suppurative	3.5	N	N	81	20	ligation	6.04	75	53.9	34.4	cefa+metro	2	N
32	24	N	N	Y	N	N	N	N	N	Y	36.5	17.12	23	87.5	7.5	N	10	N	suppurative	6	N	Y	74	20	Hem-o-lok	9.52	116	76.5	13.7	cefa+metro	4	N
33	72	Y	N	N	Y	N	N	N	N	N	37.6	11.32	35	63.7	32.1	N	7	N	simple	10.5	N	Y	76	10	Hem-o-lok	8.77	22	65.3	30	cefa+metro	4	N
30	20	Y	N	N	Y	Y	Y	N	N	N	37.6	10.92	3	78.6	16.4	N	7	Y	suppurative	7	N	Y	66	5	ligation	4.5	15	57.6	31.3	cefa+metro	3	N
30	19	N	N	Y	Y	N	N	N	Y	Y	37	11.5	1	80.5	14.3	N	10	N	suppurative	6	N	N	90	5	ligation	6.63	12	65.2	25.2	cefa+metro	2	N
39	12	Y	N	N	Y	Y	N	N	N	N	36.5	13.77	1	85.9	11.1	Y	11	N	gangrene	6	N	Y	96	20	Hem-o-lok	9.01	80	68.2	22.5	cefa+metro	3	N
41	6	Y	N	N	Y	Y	N	N	Y	Y	37	11.8	3	78.2	15.6	N	8	N	suppurative	6.5	N	N	82	10	ligation	10.65	4	72.4	21.6	cefa+metro	2	N
31	120	Y	N	N	Y	Y	N	N	N	Y	36.6	17.3	56	87.1	6	Y	15	Y	gangrene	4	N	Y	105	10	ligation	8.96	155	78.4	12.5	cefa+metro	6	N
46	25	Y	N	N	N	N	N	N	N	N	37.9	11.44	44.91	76.7	19.3	N	8	N	simple	14	N	Y	81	10	Hem-o-lok	5.69	7.35	67.8	24.8	cefa+metro	5	N
38	17	Y	N	N	Y	N	N	N	N	N	37.8	8.41	6	79.5	16.3	Y	10	Y	suppurative	2	N	Y	40	10	ligation	6.16	22.28	73.6	18.1	cefa+metro	3	N
40	80	Y	N	N	Y	N	N	N	Y	Y	36.7	6.11	16	58.1	32.1	N	10	N	simple	3	N	N	59	10	Hem-o-lok	9.03	24	82.2	11.7	cefa+metro	3	N
62	17	Y	N	N	Y	Y	N	N	N	Y	38.8	9.4	42.32	92	6	N	11	N	suppurative	3	N	Y	40	10	ligation	6.64	128.77	83.5	7.1	cefa+metro	5	N
43	10	Y	N	N	Y	Y	N	N	N	Y	36.4	14.69	12	94.4	3	N	15	N	suppurative	3.5	N	N	105	5	ligation	6.84	15	62.5	25.4	cefa+metro	2	N
53	40	Y	N	N	Y	Y	N	N	N	N	36.4	11.47	7	78.8	15	N	8	Y	suppurative	2.5	N	Y	40	2	ligation	6.45	58	63.3	27	cefa+metro	2	N
42	24	N	N	Y	N	N	N	N	N	Y	37.9	14.2	183	80.3	12	N	12	Y	suppurative	4.5	N	Y	90	20	ligation	7.74	15	65.5	24.9	cefa+metro	2	N
22	19	N	N	Y	Y	N	Y	N	N	Y	36.5	10.36	11	78.6	12.9	Y	12	N	suppurative	4	N	Y	64	5	ligation	5.24	2	60.6	29.6	cefa+metro	2	N
39	70	Y	N	N	Y	Y	N	N	N	Y	36	9.55	10	77	19	N	10	Y	suppurative	2	N	N	80	10	Hem-o-lok	8.63	40	92.5	6.5	eta	2	N
32	20	Y	N	N	Y	Y	N	N	N	Y	36.8	8.41	12	76.3	17.1	N	6	N	suppurative	4.5	N	N	63	2	Hem-o-lok	4.3	11	63.3	25.8	cefa+metro	2	N
48	67	Y	N	N	N	N	N	N	N	Y	38.2	21.03	120	86.5	9.3	N	17	N	suppurative	10	N	Y	108	10	ligation	8.58	86	73.1	19.2	cefa+metro	9	N
39	8	N	N	Y	N	N	N	N	Y	Y	37	10.97	1	52.9	34.7	N	6	N	simple	4.5	N	N	81	20	Hem-o-lok	8.03	15	55.3	30.8	cefa+metro	2	N
46	48	Y	N	N	Y	Y	N	N	N	Y	39.4	10.41	44	86.9	8.5	N	17	Y	suppurative	3	N	Y	98	10	Hem-o-lok	12.65	57	88.1	6.5	cefa+metro	11	N
28	29	Y	N	N	N	N	N	N	N	Y	37.5	14.59	11	89.6	6.9	N	8.5	N	suppurative	17	N	Y	97	30	Hem-o-lok	6.23	27.42	65.9	26.2	cefa+metro	5	N
58	10	N	N	Y	Y	Y	N	hypertension	N	Y	37.6	12.79	11	73.1	17.5	Y	8	N	suppurative	9	N	Y	59	10	Hem-o-lok	8.97	32	63	27.3	cefa+metro	4	N
23	18	N	N	Y	Y	N	N	N	N	N	36.5	12.42	1	81.6	14.3	N	9	N	suppurative	1.5	N	N	90	10	ligation	9.19	3	82.5	11.4	cefa+metro	2	wound infection
33	10	Y	N	N	Y	Y	N	N	N	N	36	12.14	1	89.2	8.2	N	9	N	suppurative	5	N	N	80	5	ligation	5.35	54	57.6	33.6	cefa+metro	2	N
58	36	Y	N	N	Y	Y	N	N	N	Y	38.8	13.73	50	76.3	15.7	N	16	N	perforated	6	Y	Y	117	15	ligation	10.53	24	73.6	18.1	cefa+metro	4	wound infection
38	14	Y	N	N	Y	Y	N	N	N	Y	37.2	14.7	24	87	7	N	7	N	suppurative	5	N	N	120	20	ligation	6.63	10	61.3	27.6	cefa+metro	2	N
33	8	N	Y	N	N	N	Y	N	N	Y	36.8	12.94	9	76.8	12.3	N	8	N	simple	3	N	Y	62	5	ligation	7.85	17	59.4	26.5	eta	3	N
58	44	N	N	Y	Y	N	N	N	N	Y	38.7	12.47	56	86.5	9.1	N	6	N	perforated	2	N	Y	85	10	Hem-o-lok	8.05	44	82.6	11.9	cefa+metro	4	N
28	36	N	N	Y	Y	N	N	N	N	Y	37.6	9.66	17	69	23	N	10	N	suppurative	14.5	N	Y	40	5	Hem-o-lok	6.5	23	53.8	36.8	cefa+metro	2	N
34	7	N	Y	N	Y	N	N	N	N	N	36.9	13.24	1	80.5	13.6	N	13	N	suppurative	8	N	Y	101	10	Hem-o-lok	8.07	70	63.1	24	cefa+metro	3	N
32	24	Y	N	N	N	N	N	N	N	N	36.5	22.06	13	81.4	11.3	N	12	N	simple	2.5	N	N	50	5	Hem-o-lok	10.14	37	57.4	29.7	cefa+metro	2	N
55	24	Y	N	N	N	N	N	hypertension	N	Y	36	13.71	59	79.2	13.7	N	10	N	suppurative	3.5	N	Y	75	5	ligation	6.94	44	72.9	18.2	cefa+metro	2	N
72	7	Y	N	N	Y	N	N	hypertension	Y	Y	36.1	7.64	43	54.8	35.2	N	10	N	suppurative	7.5	N	Y	105	20	ligation	6.61	16	85.7	11.8	cefa+metro	2	N
43	30	Y	N	N	N	N	N	hypertension	N	N	38.2	14.85	72	80.6	13.1	Y	15	N	gangrene	2	Y	Y	120	20	Hem-o-lok	10.48	200	79.5	12.4	cefa+metro	6	N
72	7	Y	N	N	Y	N	N	N	Y	Y	36	11.9	0.5	80.5	15.6	N	10	N	suppurative	3	N	Y	100	10	Hem-o-lok	6.07	43.46	77	17.9	cefa+metro	3	N
22	48	Y	N	N	N	N	N	N	N	N	37	14	120	84.4	8	N	10	N	suppurative	8	N	N	35	5	Hem-o-lok	6.13	25	48.4	37.8	cefa+metro	2	N
63	14	Y	N	N	Y	Y	N	N	N	Y	36.8	10.5	12	75	23	N	8	N	suppurative	6	N	Y	60	5	ligation	7.7	3	79.6	13.4	cefa+metro	2	N
33	10	N	N	Y	Y	N	N	N	N	N	36.8	7.11	34	51.1	38.5	N	8	N	simple	3	N	Y	57	5	Hem-o-lok	6.83	10	56	34.7	cefa+metro	2	N
32	24	N	N	Y	Y	Y	Y	N	N	Y	37.4	14.05	57	84.9	11.1	N	12	N	gangrene	6.5	N	Y	40	5	ligation	5.65	33	57.9	33.3	cefa+metro	3	N
61	24	Y	N	N	Y	N	N	N	Y	N	37.4	11.14	143	82.7	13.1	N	8	N	suppurative	2	N	Y	60	5	Hem-o-lok	5.95	79	73.6	20.2	cefa+metro	2	N
77	20	Y	N	N	N	N	N	hypertension	N	Y	37.8	12.62	44	81	11	N	13	N	gangrene	5	N	Y	67	5	Hem-o-lok	6.79	200	84	9.9	cefa+metro	5	N
65	6	N	N	Y	Y	N	N	N	Y	Y	37.8	12.66	130	81.5	13	N	12	N	gangrene	12	N	Y	60	5	ligation	19.85	150	88.8	6.4	eta	5	N
35	33	Y	N	N	Y	Y	N	N	Y	Y	36	11.27	1	64.1	25.8	N	11	N	suppurative	4.5	N	Y	61	10	ligation	9.12	33	66.3	23	cefa+metro	3	N
31	8	Y	N	N	Y	N	N	N	Y	Y	37	16.9	34	95	3.2	N	8	N	suppurative	2.5	N	N	90	5	Hem-o-lok	14.77	126	82.5	11	cefa+metro	2	N
33	15	Y	N	N	Y	Y	N	N	N	N	37.3	11.16	3	81	12.9	N	15	Y	suppurative	2	N	N	66	10	ligation	7.45	23	64.5	28.1	cefa+metro	2	N
42	10	N	N	Y	N	N	N	N	N	N	36.9	10.81	15	91.5	5.6	N	6	N	simple	7.5	N	N	55	5	ligation	5.96	29	68.3	22.8	cefa+metro	3	N
36	17	N	N	Y	Y	N	N	N	N	Y	37.5	14.87	6	87	6.2	Y	11	Y	suppurative	4.5	N	Y	65	5	ligation	7.07	50	49.8	36.8	cefa+metro	2	N
29	80	Y	N	N	Y	Y	N	N	Y	Y	37.2	6.97	33	59.5	30.4	N	11.6	N	simple	8	N	N	102	20	ligation	5.2	5	62.2	27.9	cefa+metro	3	N
31	30	Y	N	N	Y	N	N	N	N	Y	38.5	9.5	6	88.8	8.2	N	11	Y	suppurative	11	N	Y	70	10	ligation	4.4	20.7	73.1	17.7	cefa+metro	3	N
21	9	Y	N	N	Y	N	N	N	Y	N	36.7	16.13	23	92.9	4.9	N	10	N	suppurative	6.5	N	Y	60	5	ligation	6.23	10	54.3	32.3	cefa+metro	2	N
65	7	Y	N	N	Y	N	N	N	N	Y	36.7	18.23	1	87.3	7.1	Y	9	N	suppurative	21	N	Y	69	10	ligation	7.56	25	69.4	18.9	cefa+metro	5	N
68	12	N	N	Y	Y	Y	N	heart diease	N	Y	38.5	15.44	38	82.7	12.3	Y	10	N	suppurative	8	N	Y	96	10	ligation	9.49	40	72.1	20.1	cefa+metro	2	N
73	17	N	N	Y	Y	Y	N	hypertension	Y	N	38.7	19.3	17	93	3.2	N	12	N	suppurative	3.5	N	Y	75	10	ligation	13.94	180	89.6	4.9	cefa+metro	8	N
55	72	Y	N	N	Y	Y	N	DB	N	Y	40	3.55	265	79.3	17	N	10	N	gangrene	4.5	N	Y	32	5	ligation	6.02	132	68.5	20.7	cefa+metro	6	N
26	26	Y	N	N	Y	N	N	N	Y	Y	36.8	10.93	22	81.4	11.3	N	10	Y	suppurative	1.5	N	Y	71	5	ligation	7.3	33	77.3	9.9	cefa+metro	5	wound infection
28	20	Y	N	N	Y	Y	N	N	N	Y	38.3	12.42	11	82.8	9.5	N	10	N	suppurative	3.5	N	Y	88	10	ligation	11.98	33	81.6	9.7	eta	3	N
44	30	Y	N	N	Y	Y	N	N	N	N	36.2	12.86	1	87	9.5	Y	9	N	suppurative	7.5	N	Y	67	10	ligation	12.56	64	89.3	5.3	cefa+metro	3	N
63	32	Y	N	N	Y	N	N	N	N	Y	38	15	22	93.8	2.9	N	23	N	gangrene	3	N	Y	57	5	ligation	5.35	24	73	16.1	cefa+metro	2	N
50	72	Y	N	N	Y	N	N	N	N	Y	37.3	17.47	67	70.4	18.2	Y	15	N	perforated	13	N	Y	77	10	ligation	16.1	208	72.4	11.7	cefa+metro	6	N
38	24	N	N	Y	N	N	N	N	N	Y	37.2	16.38	4	79	13.6	N	10	N	suppurative	3	N	Y	90	20	ligation	10.14	15	66.2	22.6	cefa+metro	3	N
46	24	Y	N	N	Y	N	N	N	N	Y	36.7	16.63	37	80.9	10.8	N	12	N	suppurative	2.5	N	Y	78	10	ligation	14.37	173	88.7	8.3	cefa+metro	7	N
36	17	Y	N	N	Y	N	N	N	N	N	37.5	10.87	2	92.4	6.2	Y	7.4	N	suppurative	6	N	Y	36	10	ligation	4.46	10	48.9	39.7	cefa+metro	3	N
28	3	N	Y	N	Y	Y	N	N	N	N	37.5	15.42	1	79.6	13.7	Y	15	N	gangrene	12	N	Y	60	10	ligation	6.5	51	54.6	28.8	cefa+metro	3	N
59	12	Y	N	N	Y	Y	N	hypertension	N	N	37	15.68	9	81.2	14.1	N	13	Y	suppurative	5	N	Y	75	5	Hem-o-lok	11.65	200	77	17.9	cefa+metro	2	N
60	8	N	Y	N	Y	N	N	hypertension	N	Y	36	7.29	1	66.5	27	N	13	N	suppurative	5.5	N	N	79	10	ligation	6.55	56	63.5	25.5	cefa+metro	2	N
63	25	Y	N	N	N	N	Y	hypertension	N	Y	36.4	9.97	14	71.8	18.8	N	7.5	N	suppurative	9.5	N	Y	50	5	Hem-o-lok	7.59	5	61.8	28.7	cefa+metro	3	N
55	35	Y	N	N	Y	N	N	N	N	Y	37.7	14.13	103	83.4	9.9	N	11	Y	gangrene	5	N	Y	98	10	Hem-o-lok	8.26	166	76.6	12.1	cefa+metro	8	N
50	30	N	N	Y	Y	Y	N	N	Y	Y	36.3	14.63	7	90	5.1	Y	10	Y	simple	6	N	Y	75	10	Hem-o-lok	6.91	56	62.6	24.5	cefa+metro	3	N
68	28	Y	N	N	N	N	N	hypertension	Y	N	36.7	8.65	18	64.2	27.9	N	9	N	suppurative	4	N	Y	80	10	ligation	10.53	14	73.7	16.8	cefa+metro	3	N
69	24	N	N	Y	Y	N	N	hypertension	N	N	38.3	18.17	119	83.4	9	N	12	N	gangrene	9	N	Y	40	20	ligation	16.21	115	82.9	10.9	eta	6	N
32	36	Y	N	N	Y	Y	N	N	N	Y	38	21.28	209	87.1	6.8	Y	18	Y	gangrene	4	Y	Y	134	20	Hem-o-lok	11.13	210	80.5	12.8	eta	9	wound infection
39	30	Y	N	N	Y	Y	N	N	N	Y	37.6	9.29	33	71.5	22.2	N	7	N	simple	4	N	N	107	20	Hem-o-lok	8.72	45	74.2	19.5	cefa+metro	3	N
28	8	N	Y	N	Y	Y	N	N	N	Y	36.2	22	56	82.1	11.6	N	9	N	simple	7	N	Y	70	10	ligation	11.42	27	76.3	15	cefa+metro	2	N
38	54	N	N	Y	N	N	N	N	N	Y	37	12.36	1	65.7	27	Y	7	N	simple	8	N	N	88	10	Hem-o-lok	17.21	49	79.6	15.3	cefa+metro	7	wound infection
38	12	Y	N	N	Y	N	N	N	Y	Y	36.6	9.73	1	77.5	17.9	N	9	N	suppurative	5	N	Y	63	5	Hem-o-lok	6.47	114	75.5	16.4	cefa+metro	4	N
79	24	N	N	Y	N	N	Y	hypertension	N	Y	38	13.21	87	83.3	9.5	N	9	N	perforated	15	N	Y	71	10	ligation	7.03	87	75.2	13.7	cefa+metro	3	N
64	14	N	N	Y	Y	N	N	N	N	N	37.1	14.19	6	92.8	4.6	N	9	N	suppurative	10.5	N	Y	53	10	Hem-o-lok	5.68	54	64.3	26.1	cefa+metro	2	N
29	6	N	Y	N	Y	Y	N	N	Y	Y	36.5	13.98	59	88.2	6.1	N	10	N	suppurative	2	N	N	76	10	Hem-o-lok	6.59	44	59.4	31.3	cefa+metro	2	N
32	17	Y	N	N	N	N	Y	N	N	N	36.8	16.74	85	82.7	11.3	Y	10	Y	gangrene	8	N	Y	96	5	ligation	12.42	84	74.4	19.3	cefa+metro	4	wound infection
66	32	Y	N	N	Y	N	N	hypertension	N	Y	36.9	7.99	50	69.6	21.4	Y	11	N	suppurative	5.5	N	N	53	15	ligation	5.64	24	70.2	20	cefa+metro	2	N
57	11	Y	N	N	N	N	N	N	N	Y	36.2	9.73	2	81.8	12.8	N	10	N	simple	8.5	N	Y	68	10	Hem-o-lok	5.53	8	56.4	33.6	cefa+metro	3	N
59	27	Y	N	N	N	N	N	N	N	N	37.8	12.36	15	86.5	9	Y	17	N	suppurative	5	N	Y	180	20	ligation	8.27	53	85.7	8.8	cefa+metro	5	N
66	26	Y	N	N	N	N	N	N	N	N	38.6	18.23	210	86.8	8.6	N	10	Y	suppurative	8	N	N	90	20	ligation	11.85	12	82.1	13.8	cefa+metro	2	N
31	17	Y	N	N	Y	Y	N	N	N	Y	36	18.38	45	87.7	5.2	N	5	N	gangrene	6.5	N	Y	73	10	ligation	7.6	116	65.7	18.9	cefa+metro	4	N
55	10	N	N	Y	Y	Y	N	N	Y	Y	37.4	10.77	1	89.1	8.4	N	9	N	suppurative	3	N	Y	48	10	ligation	9.09	175	74.3	21.5	cefa+metro	2	wound infection
36	17	N	N	Y	Y	Y	N	N	N	Y	37.7	15.44	36	86.7	8.2	N	13.8	N	suppurative	3.5	N	Y	56	10	ligation	6.59	98	71.9	19.7	cefa+metro	3	N
61	12	N	Y	N	Y	Y	N	N	N	N	37	16.03	1	85.9	9.9	Y	14	N	suppurative	6.5	N	Y	80	50	ligation	12.43	107	75.9	18.3	cefa+metro	3	N
36	14	N	N	Y	Y	Y	N	N	N	N	37.4	14.96	4	93.1	3.7	Y	13	N	gangrene	11.5	N	Y	49	10	Hem-o-lok	6.73	37	70.4	22.1	cefa+metro	3	N
71	9	Y	N	N	Y	N	N	hypertension	N	N	36.3	16.75	9	87.1	7.8	Y	9	N	suppurative	3.5	N	Y	52	10	ligation	15.51	26	80.1	14.2	eta	4	N
22	15	N	N	Y	Y	N	N	N	Y	Y	37.4	10	9	61	32.2	Y	11	N	suppurative	2.5	N	Y	74	5	ligation	8.77	125	78.6	13	cefa+metro	4	wound infection
64	8	N	Y	N	Y	Y	N	hypertension	N	N	36.9	10.3	1	82.2	13.9	N	8	N	suppurative	5	N	Y	45	10	Hem-o-lok	7.55	1	77.1	14.7	cefa+metro	3	N
35	50	Y	N	N	Y	Y	Y	N	N	Y	37	13.9	15	86.5	9.9	Y	10	N	gangrene	6	N	Y	69	10	Hem-o-lok	8.95	37	87.9	8	cefa+metro	3	N
54	17	N	Y	N	Y	N	N	hypertension	N	Y	37.8	11.38	36	85	11	Y	12	Y	gangrene	14	N	Y	62	10	ligation	6.45	91	75	17	cefa+metro	4	N
25	8	N	Y	N	Y	N	Y	N	N	N	37.3	10.37	1	78.3	15.1	N	7	N	suppurative	6	N	Y	67	5	ligation	8.38	31	75.6	15	cefa+metro	2	N
48	15	Y	N	N	Y	Y	N	N	N	Y	36.3	15	3	87.9	5.7	Y	12	N	gangrene	6	N	Y	63	20	ligation	6.87	19	58.2	32.9	cefa+metro	2	N
29	4	N	N	Y	N	N	N	N	N	N	36.5	9.76	1	57	33.4	Y	13	N	perforated	1.5	N	Y	68	5	ligation	19.02	15	85.9	8	eta	3	N
43	53	Y	N	N	N	N	Y	heart diease	N	N	37.2	11.99	35	60.6	29.4	Y	8	N	simple	25.5	N	N	49	10	ligation	8.49	59	53.8	35.3	cefa+metro	4	N
41	48	Y	N	N	Y	N	Y	N	N	Y	37.5	14.87	67	75.7	15.1	N	13	Y	suppurative	5.5	N	Y	67	30	ligation	8.77	143	69.7	17.8	cefa+metro	4	N
53	7	Y	N	N	N	N	N	hypertension	N	Y	36.5	10.5	1	72.8	21.7	N	11	N	suppurative	8	N	Y	67	5	Hem-o-lok	7.9	14	80.5	14.2	cefa+metro	2	N
52	7	N	N	Y	Y	N	N	hypertension	N	N	37.2	10.7	6	91	5.4	N	12	N	perforated	3	Y	Y	182	20	Hem-o-lok	13.51	200	90.6	5.4	cefa+metro	9	N
30	24	Y	N	N	Y	Y	N	N	Y	N	37.6	12.83	35	78.2	15.7	Y	8	N	simple	5.5	N	N	91	20	Hem-o-lok	10.22	61	64.8	28.4	cefa+metro	6	N
49	12	Y	N	N	Y	Y	N	N	Y	Y	38.1	13.45	6	89.3	6.1	N	15	N	suppurative	11.5	N	N	75	10	Hem-o-lok	6.1	57	62.2	27	cefa+metro	2	N
62	16	Y	N	N	Y	Y	N	hypertension	N	N	36.6	14.85	N	87.8	8.4	N	15	N	suppurative	4	N	N	68	5	ligation	8.84	43	77.4	13	eta	2	N
28	12	N	N	N	Y	Y	N	N	N	Y	37.6	10.3	20	88.2	7.3	N	8	N	suppurative	1.5	N	N	50	5	ligation	7.86	40	65.6	26.7	cefa+metro	2	N
33	48	N	N	N	N	N	N	N	Y	N	37.2	17.78	33	94.1	4.3	Y	15	N	suppurative	5	N	Y	57	10	ligation	6.07	10	66.7	22.1	cefa+metro	3	N
48	54	Y	N	N	N	N	N	N	Y	Y	37.2	13.46	94	86.7	7.7	N	10	N	simple	4	N	Y	248	30	ligation	8.58	167	82.4	10.3	cefa+metro	9	N
36	24	Y	N	N	N	N	Y	N	N	Y	36.7	14.53	1	79.8	14.1	Y	10	N	suppurative	5.5	N	Y	54	2	Hem-o-lok	6.28	6	61.8	28	cefa+metro	3	N
75	30	Y	N	N	Y	Y	Y	copd	N	N	36.3	16.71	73	87.3	7.5	N	13	N	suppurative	2.5	N	N	101	20	Hem-o-lok	8.48	102	74.7	15	cefa+metro	3	N
40	48	Y	N	N	Y	Y	N	N	N	Y	38.4	17.63	137	91.4	4.5	N	10	N	gangrene	5.5	N	Y	67	10	ligation	6.72	153	62.7	27.4	cefa+metro	6	N
32	17	Y	N	N	Y	Y	N	N	Y	Y	36.6	12.62	5	92.2	5.8	Y	11	N	suppurative	6.5	N	Y	51	10	Hem-o-lok	4.79	15	63	25.5	cefa+metro	3	N
26	6	Y	N	N	Y	Y	N	N	N	N	36.5	11.28	1	90.5	6.6	N	10	N	suppurative	4	N	Y	57	10	ligation	5.74	18	70.1	19.9	cefa+metro	3	N
36	48	Y	N	N	Y	Y	N	N	N	N	36.7	13.35	1	69.9	25	N	7.5	N	suppurative	11.5	N	Y	35	5	ligation	5.61	7.17	51	39	cefa+metro	2	N
25	40	Y	N	N	Y	Y	N	N	Y	Y	36.4	9.45	28	74.8	18.9	N	8.4	N	simple	4	N	N	60	2	ligation	5.35	13	49.7	42	cefa+metro	2	N
41	7	Y	N	N	N	N	N	N	Y	N	36.3	12	1	69.9	25.2	N	8	Y	suppurative	5	N	Y	67	5	ligation	13.6	47	68	23.8	cefa+metro	5	N
27	24	Y	N	N	Y	Y	N	N	Y	Y	38	21.37	57	96.6	1.8	N	12	N	suppurative	2	N	Y	74	10	ligation	7.08	21	81.4	10	cefa+metro	2	N
67	14	Y	N	N	Y	N	N	hypertension	Y	Y	37.2	12.56	1.44	74.1	20.4	N	11	N	suppurative	9.5	N	Y	50	10	Hem-o-lok	5.82	9.3	58.9	31.4	cefa+metro	4	N
26	20	Y	N	N	Y	Y	N	N	N	Y	36.8	16.48	3	82.3	11.3	N	12	N	suppurative	5	N	Y	83	5	ligation	6.35	25	57.3	31.5	cefa+metro	2	N
31	24	Y	N	N	Y	Y	N	N	N	Y	36.7	12.62	6	89.7	6.9	Y	14	N	suppurative	1.5	N	N	55	5	ligation	7.51	3	65.5	26.1	cefa+metro	3	N
57	42	Y	N	N	Y	Y	N	N	N	N	37.8	4.71	139	73.6	23.1	N	9	N	gangrene	11	N	Y	55	5	ligation	8.64	210	78.8	8.4	cefa+metro	4	N
29	10	Y	N	N	Y	Y	N	N	N	Y	37.5	17.74	1.7	89	8.2	N	13	N	suppurative	8	N	Y	72	10	ligation	6	48	67.6	18.2	cefa+metro	3	N
53	96	Y	N	N	N	N	N	hypertension	N	N	35.7	10.85	1	54	36.2	Y	12	N	simple	5	N	N	90	10	ligation	9.31	6	70.6	19.3	cefa+metro	4	N
38	60	Y	N	N	N	N	N	hypertension	N	Y	36.9	13.15	7	56.7	34.7	N	7	N	simple	1.5	N	N	86	20	Hem-o-lok	16.5	73	71	20.6	cefa+metro	9	N
44	72	Y	N	N	N	N	N	N	N	Y	36.5	11.94	144	82.7	9.4	N	11	N	gangrene	3.5	Y	Y	173	30	ligation	12.41	100	85.8	6.8	cefa+metro	5	N
29	5	Y	N	N	Y	Y	N	N	N	Y	36.2	14.97	34	85.4	11.6	N	10	N	suppurative	1.5	N	Y	44	5	ligation	6.85	78	70.7	19.1	cefa+metro	2	wound infection
29	17	Y	N	N	Y	N	N	N	N	N	38	11.64	33	80.9	12.12	N	13	N	gangrene	11	N	Y	75	10	ligation	6	182	71.9	15.2	cefa+metro	5	N
70	30	Y	N	N	Y	N	N	hypertension	N	N	37	10.71	6	61.5	29.4	N	6	N	simple	2.5	N	N	54	2	ligation	9.14	7	75	19.9	eta	2	N
29	10	Y	N	N	Y	Y	N	N	N	Y	36	16.61	7	83.3	12.9	N	9	N	suppurative	3.5	N	Y	85	20	Hem-o-lok	11.7	89	80.1	12.6	cefa+metro	3	N
25	10	Y	N	N	Y	Y	N	N	N	N	36.5	15.03	1	93.8	4	Y	10	Y	suppurative	12.5	N	Y	55	5	ligation	5.4	15	50.4	37.6	cefa+metro	4	N
38	10	Y	N	N	Y	Y	N	N	N	Y	37.7	14.86	9	91	6	Y	11	N	suppurative	5.5	N	Y	79	20	Hem-o-lok	7.9	73	74.9	19.2	eta	3	N
30	30	Y	N	N	Y	Y	Y	N	N	N	36.1	14.07	N	88.3	7.7	Y	16.8	N	suppurative	3.5	N	Y	53	2	ligation	6.28	24	65.5	22.1	cefa+metro	3	N
37	72	Y	N	N	Y	Y	N	N	N	N	36.9	16.45	1	81.9	14	Y	9	N	suppurative	5.5	N	Y	70	2	ligation	7.47	7.27	44	49.4	cefa+metro	2	N
28	8	Y	N	N	Y	Y	N	N	N	N	36	14.56	2	81.2	14.4	N	10	N	suppurative	8	N	Y	46	10	ligation	7.4	30	73.2	19.9	cefa+metro	2	N
